# Supplementary material for: Does aerobic scope influence geographical distribution of teleost fishes?
Source: Conserv Physiol. 2023 Mar 29;11(1):coad012. doi: 10.1093/conphys/coad012 (PMC10061159; doi:10.1093/conphys/coad012)
Supplement: Web_Material_coad012 [file web_material_coad012.zip]

Archive with 3 entries (3 files):
- DatasetmodelcenteredAS.xlsx
- SubdatasetthermalbreadthModel.xlsx
- Supplementary material08.11.22.pdf
