# Supplementary material for: Does aerobic scope influence geographical distribution of teleost fishes?
Source: Conserv Physiol. 2023 Mar 29;11(1):coad012. doi: 10.1093/conphys/coad012 (PMC10061159; doi:10.1093/conphys/coad012)
Supplement: Web_Material_coad012 [file web_material_coad012.zip › DatasetmodelcenteredAS.xlsx]

## Sheet: Sheet1
sp	order	fam	lifestyle	tl	lengthmax	loglengthmax	tempn	stage	thermalstatus	AMRpermgramO2/kg/h	AMRmassing	logAMRmass	AMRtemp	AMR	logAMR	AMRmethod	AMRref	SMRpermgramO2/kg/h	SMRmassg	logSMRmass	SMRtemp	SMR	logSMR	SMRmethod	SMRacclim	flow	SMRref	AS	logAS	meanmass	logmass	residPGLSlogASmasstemp	logAScorr	AScorr	habitat	behaviour	status	hemisphere	lat_range_degree	latmax	latmin	latrange	loglatrange	latrangeabs	midpt	midpt_num	latmid	latmidabs	loglatmidptabs
Acanthochromis_polyacanthus	Perciformes	Pomacentridae	reef	2.7	14	1.15	4	A	2 weeks	976.9	4.43	0.65	31	4.33	0.64	forced swim	Rummer et al 2013	300.34	4.43	0.65	31	1.33	0.12	rest	1h	intermittent	Rummer et al 2013	3	0.48	4.43	0.65	0.00200408	1.99542	98.9504	marine	sedentary	native	3	15°N - 26°S	15	-26	41	1.61	15	tropical	1	-5.5	5.5	0.74
Acipenser_baerii	Acipenseriformes	Acipenseridae	benthic	3.3	200	2.3	1	J	2 weeks	500	14.5	1.16	20	7.25	0.86	forced swim	Cai et al 2015	180	14.5	1.16	20	2.61	0.42	slow current in swim 0.5BL/S	NA	NA	Cai et al 2015	4.64	0.67	14.5	1.16	-0.0201973	1.97322	94.0191	freshwater	migratory	native	1	74°N - 46°N	74	46	28	1.45	28	polar	3	60	60	1.78
Acipenser_brevirostrum	Acipenseriformes	Acipenseridae	benthic	3.3	143	2.16	3	J	4 weeks	356	100	2	20	35.6	1.55	chase	Zhang & Kieffer 2017	199	100	2	20	19.9	1.3	rest	~12h	intermittent	Zhang & Kieffer 2017	15.7	1.2	100	2	-0.2481	1.74531	55.6305	marine/freshwater	migratory	native	1	49°N - 28°N	49	28	21	1.32	21	temperate	2	38.5	38.5	1.59
Acipenser_fulvescens	Acipenseriformes	Acipenseridae	benthic	3.3	274	2.44	1	J	na	338.25	30.5	1.48	17	10.32	1.01	forced swim	Svendsen et al 2014	88.44	30.5	1.48	17	2.7	0.43	rest	24h	intermittent	Svendsen et al 2014	7.62	0.88	30.5	1.48	-0.0274131	1.966	92.4699	freshwater	migratory	native	1	60°N - 30°N	60	30	30	1.48	30	temperate	2	45	45	1.65
Acipenser_naccarii	Acipenseriformes	Acipenseridae	benthic	3.4	200	2.3	1	J	na	548	100	2	25	54.8	1.74	forced swim	Mckenzie et al 2001	216	100	2	25	21.6	1.33	extrap	NA	intermittent	McKenzie et al 2001	33.2	1.52	100	2	-0.0378619	1.95555	90.2717	marine/freshwater	migratory	native	1	46°N - 37°N	46	37	9	0.95	9	temperate	2	41.5	41.5	1.62
Acipenser_oxyrinchus	Acipenseriformes	Acipenseridae	benthic	3.4	403	2.61	1	J	na	240	9	0.95	12	2.16	0.33	chase	Kieffer et al 2001	112	9	0.95	12	1.01	0	rest	~12h	continuous	Kieffer et al 2001	1.15	0.06	9	0.95	-0.254229	1.73918	54.8511	marine/freshwater	migratory	native	3	56°N - 10°S	56	-10	66	1.82	56	temperate	2	23	23	1.36
Acipenser_sinensis	Acipenseriformes	Acipenseridae	benthic	3.5	130	2.11	1	J	na	598.8	8.38	0.92	20	5.02	0.7	forced	Cai et al 2014	266.6	8.38	0.92	20	2.23	0.35	slow current in swim 0.5BL/S	NA	NA	Cai et al 2014	2.78	0.44	8.38	0.92	-0.0270457	1.96637	92.5482	marine/freshwater	migratory	native	3	35°N - 2°S	35	-2	37	1.57	35	tropical	1	16.5	16.5	1.22
Albula_vulpes	Albuliformes	Albulidae	reef	3.7	104	2.02	1	A	acclim	247.2	932	2.97	20	230.39	2.36	chase	Murchie et al 2011	117.2	932	2.97	20	109.23	2.04	rest	10h	intermittent	Murchie et al 2011	121.16	2.08	932	2.97	-0.236023	1.75739	57.1992	marine	migratory	native	3	26°N - 7°N	26	7	19	1.28	19	tropical	1	16.5	16.5	1.22
Ameiurus_nebulosus	Siluriformes	Ictaluridae	benthic	3.7	55	1.74	1	A	1month	399.9	200	2.3	20	79.98	1.9	forced swim	Saunders 1962	69.9	200	2.3	20	13.98	1.15	rest	40min-1h	continuous	Saunders 1962	66	1.82	200	2.3	0.103714	2.09713	125.063	freshwater	sedentary	invasive	1	54°N - 25°N	54	25	29	1.46	29	temperate	2	39.5	39.5	1.6
Ammodytes_tobianus	Perciformes	Ammodytidae	benthic	3.1	20	1.3	1	J	2months	482.4	3	0.48	10	1.45	0.16	chase	Behrens and Steffensen 2007	69	3	0.48	10	0.21	-0.68	rest	5-6h	NA	Behrens and Steffensen 2007	1.24	0.09	3	0.48	0.254651	2.24806	177.037	marine	sedentary	native	1	72°N - 36°N	72	36	36	1.56	36	temperate	2	54	54	1.73
Anarhichas_lupus	Perciformes	Anarhichadidae	benthic	3.6	150	2.18	2	A	1month	113.84	1000	3	10	113.84	2.06	chase	Liao and Lucas 2000	25.43	1000	3	10	25.43	1.41	rest	<5h	intermittent/closed for one hour	Liao and Lucas 2000	88.41	1.95	1000	3	-0.170499	1.82292	66.5143	marine	sedentary	native	1	82°N - 40°N	82	40	42	1.62	42	polar	3	61	61	1.79
Anguilla_anguilla	Anguilliformes	Anguillidae	benthic	3.6	50	1.7	1	A	1month	470.4	200	2.3	23	94.08	1.97	forced swim	McKenzie et al 2003	97.92	200	2.3	23	19.58	1.29	rest	24h	intermittent	McKenzie et al 2003	74.5	1.87	200	2.3	0.0873029	2.08072	120.425	marine/freshwater	migratory	native	1	75°N - 8°N	75	8	67	1.83	67	temperate	2	41.5	41.5	1.62
Anguilla_rostrata	Anguilliformes	Anguillidae	benthic	3.8	152	2.18	1	A	NA	201	243	2.39	15	48.84	1.69	forced	Holmberg and Saunders 1979	24.5	264.5	2.42	15	6.48	0.81	extrap	extrap	NA	Holberg and Saunders 1979	42.36	1.63	253.75	2.4	-0.0671945	1.92622	84.376	marine/freshwater	migratory	native	1	66°N - 5°N	66	5	61	1.79	61	temperate	2	35.5	35.5	1.55
Argyrosomus_japonicus	Perciformes	Sciaenidae	benthopelagic	4.5	181	2.26	1	J	1-3months	365	340	2.53	22	124.1	2.09	forced swim	Fitzgibbon et al 2007	73	340	2.53	22	24.82	1.39	extrap	extrap	closed?	Fitzgibbon et al 2007	99.28	2	340	2.53	0.0269363	2.02035	104.797	marine	migratory	native	3	40°N - 39°S	40	-39	79	1.9	40	tropical	1	0.5	0.5	-0.3
Argyrosomus_regius	Perciformes	Sciaenidae	benthopelagic	4.3	230	2.36	1	J	69 days	254.39	81.2	1.91	21.5	20.66	1.32	chase	Peixoto et al 2017	99.08	81.2	1.91	21.5	8.05	0.91	rest	24h	intermittent	Peixoto et al 2017	12.61	1.1	81.2	1.91	-0.296074	1.69734	49.8127	marine	migratory	native	3	65°N - 6°S	65	-6	71	1.85	65	temperate	2	29.5	29.5	1.47
Barbatula_barbatula	Cyrpiniformes	Nemacheilidae	benthic	3.3	21	1.32	3	A	2 weeks	544.62	7.13	0.85	17	3.88	0.59	chase	Nati unpublished	141.79	7.13	0.85	17	1.01	0	rest	24h	intermittent	Nati et al unpublished	2.87	0.46	7.13	0.85	0.118872	2.11229	129.505	freshwater	sedentary	native	1	67°N - 39°N	67	39	28	1.45	28	temperate	2	53	53	1.72
Carassius_auratus	Cyrpiniformes	Cyprinidae	benthopelagic	2	48	1.68	1	A	1month	654.5	200	2.3	20	130.9	2.12	forced swim	Saunders 1962	97.4	200	2.3	20	19.48	1.29	extrap	extrap	intermittent	Yan et al 2013	111.42	2.05	200	2.3	0.331133	2.32455	211.128	freshwater	sedentary	invasive	1	53°N - 22°N	53	22	31	1.49	31	temperate	2	37.5	37.5	1.57
Carassius_carassius	Cyrpiniformes	Cyprinidae	benthic	3.1	64	1.81	1	J	1month	294.3	6.06	0.78	25	1.78	0.25	chase	Fu et al 2009	69.8	6.06	0.78	25	0.42	-0.37	rest	1 week	continuous	Fu et al 2009	1.36	0.13	6.06	0.78	-0.325884	1.66753	46.5082	freshwater	sedentary	invasive	1	69°N - 35°N	69	35	34	1.53	34	temperate	2	52	52	1.72
Catostomus_commersonii	Cyrpiniformes	Catostomidae	benthic	2.8	65	1.81	1	A	1month	498.1	200	2.3	20	99.62	2	forced swim	Saunders 1962	91.1	200	2.3	20	18.22	1.26	rest	40min-1h	continuous	Saunders 1962	81.4	1.91	200	2.3	0.194794	2.18821	154.244	freshwater	migratory	native	1	68°N - 34°N	68	34	34	1.53	34	temperate	2	51	51	1.71
Cheilodipterus_quinquelineatus	Perciformes	Apogonidae	reef	3.9	13	1.11	4	A	2 weeks	721.07	3.31	0.52	31	2.39	0.38	forced swim	Rummer et al 2013	224.14	3.31	0.52	31	0.74	-0.13	rest	1h	intermittent	Rummer et al 2013	1.64	0.22	3.31	0.52	-0.144281	1.84913	70.6534	marine	sedentary	native	3	30°N - 32°S	30	-32	62	1.79	30	tropical	1	-1	1	0
Chromis_atripectoralis	Perciformes	Pomacentridae	reef	3.1	12	1.08	4	A	4-7days	1514.41	4.52	0.66	31	6.85	0.84	forced swim	Gardiner et al 2010	478.03	4.52	0.66	31	2.16	0.33	rest	1-2h	closed	Gardiner et al 2010	4.68	0.67	4.52	0.66	0.188069	2.18148	151.874	marine	sedentary	native	3	32°N - 32°S	32	-32	64	1.81	32	tropical	1	0	0	#NUM!
Cottus_gobio	Scorpaeniformes	Cottidae	benthic	3.2	18	1.26	3	A	2 weeks	422.22	10.13	1.01	17	4.28	0.63	chase	Nati unpublished	114.62	10.13	1.01	17	1.16	0.06	rest	22h	intermittent	Nati et al unpublished	3.12	0.49	10.13	1.01	0.0165193	2.00993	102.313	freshwater	sedentary	invasive	1	70°N - 40°N	70	40	30	1.48	30	temperate	2	55	55	1.74
Ctenopharyngodon_idella	Cyrpiniformes	Cyprinidae	benthopelagic	2	150	2.18	1	J	1month	303.4	7.42	0.87	25	2.25	0.35	forced swim	Fu et al 2009	56.2	7.42	0.87	25	0.42	-0.38	extrap	extrap	intermittent	Fu et al 2009	1.83	0.26	7.42	0.87	-0.275522	1.71789	52.2265	freshwater	migratory	invasive	1	50°N - 23°N	50	23	27	1.43	27	temperate	2	36.5	36.5	1.56
Cyclopterus_lumpus	Scorpaeniformes	Cycloperidae	benthopelagic	3.9	61	1.79	1	A	na	166.47	782	2.89	11	130.18	2.11	chase	Killen et al 2007	67.76	924	2.97	11	62.61	1.8	rest	24h	intermittent	Killen et al 2007	67.57	1.83	853	2.93	-0.247898	1.74552	55.6565	marine	sedentary	native	1	80°N - 32°N	80	32	48	1.68	48	temperate	2	56	56	1.75
Cyprinus_carpio	Cyrpiniformes	Cyprinidae	benthopelagic	3.1	120	2.08	2	J	28days	751.82	16.48	1.22	25	12.39	1.09	forced swim	Pang et al 2016	137.14	16.48	1.22	25	2.26	0.35	extrap	NA	intermittent	Pang et al 2016	10.13	1.01	16.48	1.22	0.153697	2.14711	140.317	freshwater	migratory	invasive	1	54°N - 34°N	54	34	20	1.3	20	temperate	2	44	44	1.64
Dallia_pectoralis	Esociformes	Umbridae	benthic	3.3	33	1.52	2	NA	8days-12month	237.03	48.4	1.68	15	11.47	1.06	chase	Lefevre et al 2014	41.69	48.4	1.68	15	2.02	0.3	rest	24h	intermittent	Lefevre et al 2014	9.45	0.98	48.4	1.68	-0.0687962	1.92462	84.0654	freshwater	migratory	native	1	72°N - 55°N	72	55	17	1.23	17	polar	3	63.5	63.5	1.8
Danio_rerio	Cyrpiniformes	Cyprinidae	benthopelagic	3.1	3.8	0.58	1	A	na	1223	0.5	-0.3	24	0.61	-0.21	chase	Lucas and Priede 1992	364	0.5	-0.3	24	0.18	-0.74	extrap	extrap	closed	Lucas and Priede 1992	0.43	-0.37	0.5	-0.3	0.174793	2.16821	147.301	freshwater	sedentary	native	1	33°N - 8°N	33	8	25	1.4	25	tropical	1	20.5	20.5	1.31
Dascyllus_aruanus	Perciformes	Pomacentridae	reef	3.3	10	1	4	A	4-7days	1564.58	2.88	0.46	29	4.51	0.65	forced swim	Gardiner et al 2010	529.71	2.88	0.46	29	1.53	0.18	rest	1-2h	closed	Gardiner et al 2010	2.98	0.47	2.88	0.46	0.214446	2.20786	161.384	marine	sedentary	native	3	38°N - 35°S	38	-35	73	1.86	38	tropical	1	1.5	1.5	0.18
Dascyllus_melanurus	Perciformes	Pomacentridae	reef	3	8	0.9	4	A	2 weeks	930.84	3.02	0.48	31	2.81	0.45	forced swim	Rummer et al 2013	354.51	3.02	0.48	31	1.07	0.03	rest	1h	intermittent	Rummer et al 2013	1.74	0.24	3.02	0.48	-0.0837637	1.90965	81.2176	marine	sedentary	native	3	35°N - 25°S	35	-23	58	1.76	35	tropical	1	6	6	0.78
Dicentrarchus_labrax	Perciformes	Moronidae	benthic	3.5	103	2.01	7	A	10-15days	360	629	2.8	20	226.44	2.35	model	Claireaux et al 1999	89	629	2.8	20	55.98	1.75	rest	18h	intermittent	Claireaux et al 1999	170.46	2.23	629	2.8	0.0664384	2.05985	114.776	marine	migratory	native	1	72°N - 11°N	72	11	61	1.79	61	temperate	2	41.5	41.5	1.62
Esox_lucius	Esociformes	Esocidae	pelagic	4.1	137	2.14	1	NA	na	151.19	1000	3	15	151.19	2.18	forced swim and recovery	Armstong et al 1992	40.69	1000	3	15	40.69	1.61	rest	12h	closed for 30-60min	Armstrong et al 1992	110.5	2.04	1000	3	-0.188638	1.80478	63.7934	freshwater	sedentary	invasive	1	72°N - 37°N	72	37	35	1.54	35	temperate	2	54.5	54.5	1.74
Euthynnus_affinis	Perciformes	Scombridae	pelagic	4.5	100	2	1	J	2-8weeks	1064.13	1000	3	24	1064.13	3.03	forced swim	Sepulveda and Dickson 2000	536.37	1000	3	24	536.37	2.73	extrap	extrap	intermittent	Sepulveda and Dickson 2000	527.76	2.72	1000	3	0.283436	2.27685	189.169	marine	migratory	native	3	35°N - 38°S	35	-38	73	1.86	35	tropical	1	-1.5	1.5	0.18
Fundulus_heteroclitus	Cyprinodontiformes	Fundulidae	benthopelagic	3.6	15	1.18	7	A	4weeks	1328.63	3.8	0.58	25	5.05	0.7	chase	Healy & Schulte 2012	638.89	3.8	0.58	25	2.43	0.39	lowest speed	30mins	closed	Healy & Schulte 2012	2.62	0.42	3.8	0.58	0.141929	2.13534	136.566	marine/freshwater	sedentary	native	1	52°N - 28°N	52	28	24	1.38	24	temperate	2	40	40	1.6
Gadus_macrocephalus	Gadiformes	Gadidae	benthic	4.2	119	2.08	2	A	1-3months	193.73	1500	3.18	11	290.6	2.46	forced swim and recovery	Hanna et al 2008	48.88	1500	3.18	11	73.32	1.87	extrap	extrap	intermittent	Hanna et al. 2008	217.28	2.34	1500	3.18	0.0379994	2.03141	107.501	marine	migratory	native	1	63°N - 31°N	63	31	32	1.51	32	temperate	2	47	47	1.67
Gadus_morhua	Gadiformes	Gadidae	benthopelagic	4.1	200	2.3	3	A	3-5days	177	3200	3.51	10	566.4	2.75	forced swim and recovery	Claireaux et al 2000	54.3	3200	3.51	10	173.76	2.24	extrap	extrap	intermittent	Bushnell et al. (1994)	392.64	2.59	3200	3.51	0.0208441	2.01426	103.337	marine	migratory	native	1	83°N - 35°N	83	35	48	1.68	48	temperate	2	59	59	1.77
Gambusia_holbrooki	Cyprinodontiformes	Poeciliidae	benthopelagic	3.1	3.5	0.54	2	A	4days	3627.41	0.66	-0.18	30	2.39	0.38	forced swim	Seebacher et al 2013	440.74	0.66	-0.18	30	0.29	-0.54	rest	45mins-1h	closed?	Seebacher et al 2013	2.1	0.32	0.66	-0.18	0.617834	2.61125	408.552	freshwater	sedentary	invasive	1	40°N - 31°N	40	31	9	0.95	9	temperate	2	35.5	35.5	1.55
Gila_atraria	Cyrpiniformes	Cyprinidae	benthopelagic	3	56	1.75	5	A	2weeks	3890	5	0.7	22	19.45	1.29	forced swim	Rajagopal and Kramer 1974	1010	5	0.7	22	5.05	0.7	extrap	extrap	continuous	Rajagopal and Kramer 1974	14.4	1.16	5	0.7	0.843193	2.83661	686.446	freshwater	sedentary	native	1	48°N - 38°N	48	38	10	1	10	temperate	2	43	43	1.63
Gymnocanthus_tricuspis	Scorpaeniformes	Cottidae	benthic	3.5	30	1.48	1	A	1week	120.04	100	2	9	12	1.08	chase	Seth et al 2013	78.3	100	2	9	7.83	0.89	rest	24h	intermittent	Seth et al 2013	4.17	0.62	100	2	-0.570464	1.42295	26.4819	marine	sedentary	native	1	84°N - 43°N	84	43	41	1.61	41	polar	3	63.5	63.5	1.8
Hypophthalmichthys_molitrix	Cyrpiniformes	Cyprinidae	benthopelagic	2	105	2.02	1	A	2-7days	190.64	6.09	0.78	25	1.16	0.06	forced swim	Yan et al 2013	47.56	6.09	0.78	25	0.29	-0.54	extrap	extrap	intermittent	Yan et al 2013	0.87	-0.06	6.09	0.78	-0.521311	1.4721	29.6553	freshwater	migratory	invasive	3	63°N - 8°N	64	8	56	1.75	56	temperate	2	36	36	1.56
Hypophthalmichthys_nobilis	Cyrpiniformes	Cyprinidae	benthopelagic	2.8	146	2.16	1	A	2-7days	233.33	6.19	0.79	25	1.44	0.16	forced swim	Yan et al 2013	26.78	6.19	0.79	25	0.17	-0.78	extrap	extrap	intermittent	Yan et al 2013	1.28	0.11	6.19	0.79	-0.361181	1.63223	42.8778	freshwater	migratory	invasive	3	34°N - 21°N	34	21	13	1.11	13	temperate	2	27.5	27.5	1.44
Katsuwonus_pelamis	Perciformes	Scombridae	pelagic	4.4	110	2.04	1	A	24h	2200	1700	3.23	25	3740	3.57	forced swim	Dewar and Graham 1994	315	1700	3.23	25	535.5	2.73	extrap	extrap	intermittent?	Dewar and Graham 1994	3204.5	3.51	1700	3.23	0.835665	2.82908	674.65	marine	migratory	native	3	63°N - 47°S	63	-47	110	2.04	63	tropical	1	8	8	0.9
Kuhlia_sandvicensis	Perciformes	Kuhliidae	benthopelagic	3.8	25	1.4	1	A	2weeks	654	30	1.48	23	19.62	1.29	forced swim	Muir and Niimi 1972	70	30	1.48	23	2.1	0.32	extrap	extrap	continuous	Muir and Niimi 1972	17.52	1.24	30	1.48	0.202694	2.19611	157.075	marine/freshwater	migratory	native	3	35°N - 60°S	35	-60	95	1.98	35	tropical	1	-12.5	12.5	1.1
Lates_calcarifer	Perciformes	Latidae	benthic	3.8	200	2.3	2	J	5weeks	529.87	25.4	1.4	29	13.46	1.13	chase	Norin et al 2014	124.68	25.4	1.4	29	3.17	0.5	rest	16h	intermittent	Norin et al 2014	10.29	1.01	25.4	1.4	-0.101067	1.89235	78.0452	marine/freshwater	migratory	native	3	49°N - 26°S	49	-26	75	1.88	49	tropical	1	11.5	11.5	1.06
Leiostomus_xanthurus	Perciformes	Sciaenidae	benthic	3.2	36	1.56	1	A	na	1274.9	121	2.08	25	154.26	2.19	forced swim	Horodysky et al 2011	176.6	90	1.95	25	15.89	1.2	extrap	extrap	intermittent	Horodysky et al 2011	138.37	2.14	105.5	2.02	0.561042	2.55445	358.472	marine	migratory	native	1	43°N - 19°N	43	19	24	1.38	24	temperate	2	31	31	1.49
Lepomis_gibbosus	Perciformes	Centrarchidae	benthopelagic	3.3	40	1.6	1	A	1month	408	44.92	1.65	20	18.33	1.26	forced swim	Brett and Sutherland 1965	45	44.92	1.65	20	2.02	0.31	extrap	extrap	NA	Brett and Sutherland 1965	16.31	1.21	44.92	1.65	0.0821933	2.07561	119.016	freshwater	sedentary	invasive	1	50°N - 32°N	50	32	18	1.26	18	temperate	2	41	41	1.61
Limanda_limanda	Pleuronectiformes	Pleuronectidae	benthic	3.4	40	1.6	3	A	2months	171.38	395.8	2.6	15	67.83	1.83	forced swim	Duthie 1982	41.83	395.8	2.6	15	16.56	1.22	rest	12h	NA	Duthie 1984	51.28	1.71	395.8	2.6	-0.158607	1.83481	68.3607	marine	migratory	native	1	72°N - 43°N	72	43	29	1.46	29	temperate	2	57.5	57.5	1.76
Liza_aurata	Mugiliformes	Mugilidae	pelagic	2.8	59	1.77	1	J	1month	672.65	13.45	1.13	20	9.05	0.96	forced swim and recovery	Killen et al 2011	197.64	13.45	1.13	20	2.66	0.42	rest	NA	NA	Killen et al 2011	6.39	0.81	13.45	1.13	0.148189	2.1416	138.549	marine/freshwater	migratory	native	1	64°N - 20°N	64	20	44	1.64	44	temperate	2	42	42	1.62
Melanogrammus_aeglefinus	Gadiformes	Gadidae	benthic	4	112	2.05	1	A	2months	284.33	155.92	2.19	10	44.33	1.65	forced swim	Tytler 1969	52.67	155.92	2.19	10	8.21	0.91	extrap	extrap	NA	Tytler 1969	36.12	1.56	155.92	2.19	0.169563	2.16298	145.538	marine	migratory	native	1	79°N - 35°N	79	35	44	1.64	44	temperate	2	57	57	1.76
Merlangius_merlangus	Gadiformes	Gadidae	benthopelagic	4.4	70	1.85	1	A	months	160.6	297	2.47	10	47.7	1.68	forced swim	Steinhausen et al 2005	75.4	297	2.47	10	22.39	1.35	extrap	extrap	intermittent	Steinhausen et al 2005	25.3	1.4	297	2.47	-0.237703	1.75571	56.9784	marine	migratory	native	1	72°N - 35°N	72	35	37	1.57	37	temperate	2	53.5	53.5	1.73
Micropogonias_undulatus	Perciformes	Sciaenidae	benthic	4	55	1.74	1	A	na	869.2	274	2.44	25	238.16	2.38	forced swim	Horodysky et al 2011	115.3	254	2.4	25	29.29	1.47	extrap	extrap	intermittent	Horodysky et al 2011	208.87	2.32	264	2.42	0.380177	2.37359	236.369	marine	migratory	native	3	43°N - 37°S	43	-37	80	1.9	43	tropical	1	3	3	0.48
Micropterus_salmoides	Perciformes	Centrarchidae	benthopelagic	3.8	97	1.99	1	A	months	260	1000	3	15	260	2.41	forced swim	Beamish 1970	96	1000	3	15	96	1.98	extrap	extrap	NA	Beamish 1970	164	2.21	1000	3	-0.0171562	1.97626	94.6798	freshwater	migratory	invasive	1	46°N - 24°N	46	24	22	1.34	22	temperate	2	35	35	1.54
Microstomus_kitt	Pleuronectiformes	Pleuronectidae	benthic	3.2	65	1.81	3	A	2months	158.94	248.7	2.4	10	39.53	1.6	forced swim	Duthie 1982	32.92	248.7	2.4	10	8.19	0.91	rest	12h	NA	Duthie 1984	31.34	1.5	248.7	2.4	-0.07518	1.91823	82.8388	marine	sedentary	native	1	72°N - 43°N	72	43	29	1.46	29	temperate	2	57.5	57.5	1.76
Morone_saxatilis	Perciformes	Moronidae	benthic	4.7	200	2.3	2	A	3weeks	384	1300	3.11	28	499.2	2.7	chase	Lapointe et al 2014	138	1300	3.11	28	179.4	2.25	rest	48h	intermittent	Lapointe et al 2014	319.8	2.5	1300	3.11	-0.129012	1.8644	73.1815	marine/freshwater	migratory	native	1	49°N - 27°N	49	27	22	1.34	22	temperate	2	38	38	1.58
Mylopharodon_conocephalus	Cypriniformes	Cyprinidae	benthic	2.9	100	2	4	A	1month	938.43	808	2.91	16	758.25	2.88	forced swim	Fangue et al 2015	32.41	743	2.87	16	24.08	1.38	rest	NA	intermittent	Fangue et al 2015	734.17	2.87	775.5	2.89	0.710506	2.70392	505.731	freshwater	migratory	native	1	42°N - 36°N	42	36	6	0.78	6	temperate	2	39	39	1.59
Mylopharyngodon_piceus	Cyrpiniformes	Cyprinidae	benthic	3.2	180	2.26	1	A	2-7days	277.32	7.05	0.85	25	1.96	0.29	forced swim	Yan et al 2013	35.73	7.05	0.85	25	0.25	-0.6	extrap	extrap	intermittent	Yan et al 2013	1.7	0.23	7.05	0.85	-0.287638	1.70578	50.7897	freshwater	migratory	invasive	1	53°N - 15°N	53	15	38	1.58	38	temperate	2	34	34	1.53
Myoxocephalus_scorpioides	Scorpaeniformes	Cottidae	benthic	3.4	22	1.34	1	A	1week	147.93	100	2	9	14.79	1.17	chase	Seth et al 2013	58.96	100	2	9	5.9	0.77	rest	24h	intermittent	Seth et al 2013	8.9	0.95	100	2	-0.241778	1.75164	56.4463	marine	sedentary	native	1	83°N - 49°N	83	49	34	1.53	34	polar	3	66	66	1.82
Myoxocephalus_scorpius	Scorpaeniformes	Cottidae	benthic	3.9	60	1.78	1	A	na	137.24	169	2.23	3	23.19	1.37	chase	Killen et al 2007	63.32	181.1	2.26	3	11.47	1.06	rest	24h	intermittent	Killen et al 2007	11.73	1.07	175.05	2.24	-0.203414	1.79	61.6594	marine	sedentary	native	1	80°N - 40°N	80	40	40	1.6	40	polar	3	60	60	1.78
Neogobius_melanostomus	Perciformes	Gobiidae	benthic	3.3	24.6	1.39	1	A	12-20 days	355.63	53	1.72	18	18.85	1.28	chase	Behrens et al 2017	69	53	1.72	18	3.66	0.56	rest	22h	intermittent	Behrens et al 2017	15.19	1.18	53	1.72	0.0325613	2.02597	106.163	freshwater	migratory	invasive	1	60°N - 36°N	60	36	24	1.38	24	temperate	2	48	48	1.68
Oncorhynchus_gorbuscha	Salmoniformes	Salmonidae	benthic	4.5	76	1.88	1	A	acute start 8/24h	726.42	1600	3.2	8	1162.28	3.07	forced swim	Clark et al. 2011	34.71	1600	3.2	8	55.54	1.74	rest	12h	intermittent	Clark et al. 2011	1106.73	3.04	1600	3.2	0.788722	2.78213	605.53	marine/freshwater	migratory	native	1	79°N - 32°N	79	32	47	1.67	47	temperate	2	55.5	55.5	1.74
Oncorhynchus_mykiss	Salmoniformes	Salmonidae	benthopelagic	4.1	120	2.08	1	NA	NA	318.5	300	2.48	15	95.55	1.98	forced swim	Bushnell et al 1984	82.48	300	2.48	15	24.74	1.39	extrap	extrap	NA	Bushnell et al 1984	70.81	1.85	300	2.48	0.0902296	2.08364	121.239	marine/freshwater	migratory	invasive	1	67°N - 32°N	67	32	35	1.54	35	temperate	2	49.5	49.5	1.69
Oncorhynchus_nerka	Salmoniformes	Salmonidae	pelagic	3.5	84	1.92	3	A	10 days	1191.58	1500	3.18	20	1787.37	3.25	forced swim	Brett and Glass 1973	179.6	1500	3.18	20	269.4	2.43	extrap	extrap	NA	Brett and Glass 1973	1517.98	3.18	1500	3.18	0.675255	2.66867	466.303	marine/freshwater	migratory	native	1	72°N - 42°N	72	42	30	1.48	30	temperate	2	57	57	1.76
Oncorhynchus_tshawytscha	Salmoniformes	Salmonidae	benthopelagic	4.4	150	2.18	2	J	3 weeks	733.8	19.8	1.3	19	14.53	1.16	forced swim	Poletto et al 2017	208.2	19.8	1.3	19	4.12	0.62	rest	30 min	intermittent	Poletto et al 2017	10.41	1.02	19.8	1.3	0.231432	2.22485	167.821	marine/freshwater	migratory	invasive	1	71°N - 27°N	71	27	44	1.64	44	temperate	2	49	49	1.69
Oreochromis_niloticus	Perciformes	Cichlidae	benthopelagic	2	60	1.78	1	NA	2weeks	316.23	1000	3	25	316.23	2.5	forced swim	Farmer and Beamish 1969	134.9	1000	3	25	134.9	2.13	extrap	extrap	NA	Farmer and Beamish 1969	181.33	2.26	1000	3	-0.20353	1.78988	61.6429	freshwater	sedentary	invasive	1	32°N - 5°S	32	-5	37	1.57	32	tropical	1	13.5	13.5	1.13
Ostorhinchus_cyanosoma	Perciformes	Apogonidae	reef	3.6	8	0.9	4	A	4-7days	1045.6	1.46	0.16	31	1.52	0.18	forced swim	Gardiner et al 2010	400.71	1.46	0.16	31	0.58	-0.23	rest	1-2h	closed	Gardiner et al 2010	0.94	-0.03	1.46	0.16	-0.0670644	1.92635	84.4013	marine	sedentary	native	3	30°N - 31°S	30	-30	61	1.79	30	tropical	1	0	0	#NUM!
Pagrus_auratus	Perciformes	Sparidae	reef	3.6	130	2.11	1	J	6weeks	345.4	179	2.25	18	61.83	1.79	chase	Cook et al 2011	133.6	179	2.25	18	23.91	1.38	rest	40h	intermittent	Cook et al 2011	37.91	1.58	179	2.25	-0.0475473	1.94587	88.2808	marine	sedentary	native	3	44°N - 47°S	44	-47	91	1.96	44	tropical	1	-1.5	1.5	0.18
Parabramis_pekinensis	Cyrpiniformes	Cyprinidae	benthopelagic	2	55	1.74	3	J	1month	797.9	6.5	0.81	20	5.19	0.71	forced swim	Peng et al 2014	133.2	6.5	0.81	20	0.87	-0.06	rest	24h	intermittent	Peng et al 2014	4.32	0.64	6.5	0.81	0.263478	2.25689	180.672	freshwater	migratory	native	1	54°N - 23°N	54	23	31	1.49	31	temperate	2	38.5	38.5	1.59
Perca_fluviatilis	Perciformes	Percidae	benthic	4.4	60	1.78	8	J	acute 1.8°C/h	331.47	53.9	1.73	21	17.87	1.25	chase	Jensen et al 2017	123.3	53.9	1.73	21	6.65	0.82	rest	24h	intermittent	Jensen et al 2017	11.22	1.05	53.9	1.73	-0.174625	1.81879	65.8853	freshwater	migratory	invasive	1	74°N - 38°N	74	38	36	1.56	36	temperate	2	56	56	1.75
Phoxinus_phoxinus	Cyrpiniformes	Cyprinidae	benthic	3.2	14	1.15	1	NA	NA	675.55	1.22	0.09	10	0.82	-0.08	chase	Killen unpublished	176.72	1.22	0.09	10	0.22	-0.67	rest	NA	NA	Killen unpublished	0.61	-0.22	1.22	0.09	0.298329	2.29174	195.769	freshwater	migratory	invasive	1	73°N - 37°N	73	37	36	1.56	36	temperate	2	55	55	1.74
Platichthys_flesus	Pleuronectiformes	Pleuronectidae	benthic	3.3	60	1.78	2	A	2months	214.98	395	2.6	15	84.92	1.93	forced swim	Duthie 1982	36.71	395	2.6	15	14.5	1.16	rest	12h	NA	Duthie 1984	70.42	1.85	395	2.6	-0.0200518	1.97336	94.0507	marine/freshwater	migratory	native	1	72°N - 30°N	72	30	42	1.62	42	temperate	2	51	51	1.71
Plectropomus_leopardus	Perciformes	Serranidae	reef	4.4	120	2.08	2	A	3- 5 days	769.71	1425	3.15	28.5	1096.84	3.04	chase	Messmer et al 2017	117.5	1425	3.15	28.5	167.44	2.22	rest	20-24h	intermittent	Messmer et al 2017	929.4	2.97	1425	3.15	0.286808	2.28022	190.643	marine	sedentary	native	3	35°N - 30°S	35	-30	65	1.81	35	tropical	1	2.5	2.5	0.4
Pleuronectes_platessa	Pleuronectiformes	Pleuronectidae	benthic	3.2	100	2	3	A	1month	180	280.8	2.45	15	50.54	1.7	forced swim	Priede and Holliday 1980	50.91	280.8	2.45	15	14.3	1.16	extrap	extrap	intermittent	Priede and Holliday 1980	36.25	1.56	280.8	2.45	-0.174613	1.8188	65.8872	marine	migratory	native	1	72°N - 36°N	72	36	36	1.56	36	temperate	2	54	54	1.73
Poecilia_reticulata	Cyprinodontiformes	Poeciliidae	benthopelagic	3.2	5	0.7	1	J	2-3weeks	1270.69	0.3	-0.53	26	0.38	-0.42	forced swim	Svendsen et al 2013	318.05	0.3	-0.53	26	0.09	-1.03	extrap	extrap	swim tunnel	Svendsen et al 2013	0.28	-0.55	0.3	-0.52	0.14638	2.13979	137.973	freshwater	sedentary	invasive	1	14°N - 2°N	14	2	12	1.08	12	tropical	1	8	8	0.9
Pollachius_virens	Gadiformes	Gadidae	benthic	4.3	130	2.11	1	A	months	314.9	485	2.69	10	152.73	2.18	forced swim	Steinhausen et al 2005	67.8	485	2.69	10	32.88	1.52	extrap	extrap	intermittent	Steinhausen et al 2005	119.84	2.08	485	2.69	0.24539	2.2388	173.302	marine	migratory	native	1	77°N - 33°N	77	33	44	1.64	44	temperate	2	55	55	1.74
Polyodon_spathula	Acipenseriformes	Polyodontidae	benthic	3.4	221	2.34	2	J	20days	360.49	10.16	1.01	18	3.66	0.56	forced swim	Aboagye & Allen 2014	210	10.16	1.01	18	2.13	0.33	extrap	extrap	intermittent	Aboagye & Allen 2014	1.53	0.18	10.16	1.01	-0.316821	1.67659	47.489	freshwater	migratory	native	1	49°N - 29°N	49	29	20	1.3	20	temperate	2	39	39	1.59
Pomacentrus_amboinensis	Perciformes	Pomacentridae	reef	2.4	9	0.95	1	J	4days	2171.42	0.05	-1.27	29	0.12	-0.93	forced swim	Couturier et al 2013	1181.47	0.05	-1.27	29	0.06	-1.2	rest	1-2h	closed	Couturier et al 2013	0.05	-1.27	0.05	-1.3	0.0570304	2.05044	112.317	marine	sedentary	native	3	30°N - 25°S	30	-25	55	1.74	30	tropical	1	2.5	2.5	0.4
Pomacentrus_moluccensis	Perciformes	Pomacentridae	reef	2.4	9	0.95	4	A	4-7days	1219.35	2.94	0.47	31	3.59	0.55	forced swim	Gardiner et al 2010	451.46	2.94	0.47	31	1.33	0.12	rest	1-2h	closed	Gardiner et al 2010	2.26	0.35	2.94	0.47	0.0398757	2.03329	107.967	marine	sedentary	native	3	32°N - 32°S	32	-32	64	1.81	32	tropical	1	0	0	#NUM!
Pomatomus_saltatrix	Perciformes	Pomatomidae	pelagic	4.5	130	2.11	1	A	na	671.5	221.1	2.34	15	148.47	2.17	forced swim	Freadman 1981	145.67	221.1	2.34	15	32.21	1.51	extrap	extrap	NA	Freadman 1981	116.26	2.07	221.1	2.34	0.42527	2.41868	262.231	marine	migratory	native	3	45°N - 44°S	45	-44	89	1.95	45	tropical	1	0.5	0.5	-0.3
Pseudochromis_fuscus	Perciformes	Pseudochromidae	reef	3.5	10	1	1	A	4days	913.74	4.51	0.65	29	4.12	0.61	forced swim	Couturier et al 2013	260.53	4.51	0.65	29	1.17	0.07	rest	1h30min	intermittent	Couturier et al 2013	2.95	0.47	4.51	0.65	0.0335036	2.02692	106.394	marine	sedentary	native	3	26°N - 24°S	26	-24	50	1.7	26	tropical	1	1	1	0
Pseudocrenilabrus_multicolor_victoriae	Perciformes	Cichlidae	benthic	3	8	0.9	6	A	1 week	390.2	6.52	0.81	34	2.54	0.41	extrapoled	McDonnell and Chapman 2016	96.5	6.52	0.81	34	0.63	-0.2	rest	15h	intermittent	McDonnell and Chapman 2016	1.91	0.28	6.52	0.81	-0.413557	1.57986	38.0064	freshwater	sedentary	native	3	33°N - 5°S	33	-5	38	1.58	33	tropical	1	14	14	1.15
Pseudorasbora_parva	Cyrpiniformes	Cyprinidae	benthopelagic	3.1	11	1.04	1	A	2-7days	276.04	3.29	0.52	25	0.91	-0.04	forced swim	Yan et al 2013	34.04	3.29	0.52	25	0.11	-0.95	extrap	extrap	intermittent	Yan et al 2013	0.8	-0.1	3.29	0.52	-0.319022	1.67439	47.2489	freshwater	sedentary	invasive	1	54°N - 22°N	54	22	32	1.51	32	temperate	2	38	38	1.58
Rhinichthys_osculus	Cyrpiniformes	Cyprinidae	benthic	2.9	11	1.04	1	A	2weeks	559.43	2.44	0.39	12	1.36	0.14	forced swim	Rajagopal and Kramer 1974	40.68	2.44	0.39	12	0.1	-1	extrap	extrap	continuous	Rajagopal and Kramer 1974	1.27	0.1	2.44	0.39	0.29853	2.29194	195.859	freshwater	migratory	native	1	49°N - 31°N	49	31	18	1.26	18	temperate	2	40	40	1.6
Salmo_salar	Salmoniformes	Salmonidae	benthopelagic	4.5	150	2.18	5	J	4 weeks	676.86	445.6	2.65	23	301.61	2.48	forced swim	Hvas et al 2017	242.93	445.6	2.65	23	108.25	2.03	extrap	NA	intermittent	Hvas et al 2017	193.36	2.29	445.6	2.65	0.187367	2.18078	151.629	marine/freshwater	migratory	native	1	72°N - 37°N	72	37	35	1.54	35	temperate	2	54.5	54.5	1.74
Salmo_trutta	Salmoniformes	Salmonidae	pelagic	3.4	140	2.15	1	A	2months	235.96	1000	3	15	235.96	2.37	chase	Norin and Malte 2011	64.85	1000	3	15	64.85	1.81	rest	20h	intermittent	Norin and Malte 2011	171.11	2.23	1000	3	0.00127539	1.99469	98.7845	marine/freshwater	migratory	invasive	1	71°N - 34°N	71	34	37	1.57	37	temperate	2	52.5	52.5	1.72
Salvelinus_alpinus	Salmoniformes	Salmonidae	benthopelagic	4.4	107	2.03	1	NA	NA	635	210	2.32	15	133.35	2.12	forced swim	Beamish 1980	80	210	2.32	15	16.8	1.23	extrap	extrap	NA	Beamish 1980	116.55	2.07	210	2.32	0.446548	2.43996	275.399	marine/freshwater	migratory	native	1	85°N - 41°N	85	41	44	1.64	44	polar	3	63	63	1.8
Salvelinus_fontinalis	Salmoniformes	Salmonidae	benthopelagic	3.3	86	1.93	6	J	acclim	320	18.23	1.26	10	5.83	0.77	forced swim	Graham 1949	58.7	17.6	1.25	10	1.03	0.01	rest	24h	intermittent	Graham 1949	4.8	0.68	17.92	1.25	0.14152	2.13493	136.438	marine/freshwater	migratory	invasive	1	61°N - 34°N	61	34	27	1.43	27	temperate	2	47.5	47.5	1.68
Sander_lucioperca	Perciformes	Percidae	pelagic	4	100	2	6	A	3weeks	166.9	833	2.92	16	139.03	2.14	chase	Frisk et al 2012	40.87	833	2.92	16	34.04	1.53	rest	NA	intermittent	Frisk et al 2012	104.98	2.02	833	2.92	-0.162223	1.83119	67.7938	freshwater	migratory	invasive	1	67°N - 36°N	67	36	31	1.49	31	temperate	2	51.5	51.5	1.71
Sarpa_salpa	Perciformes	Sparidae	benthopelagic	2	51	1.71	6	NA	1month	1465.33	19.4	1.29	21.8	28.43	1.45	chase	Marras et al.2015	819.49	19.4	1.29	21.8	15.9	1.2	rest	24h	intermittent	Marras et al. 2015	12.53	1.1	19.4	1.29	0.255647	2.24906	177.444	marine	sedentary	native	3	45°N - 40°S	45	-40	85	1.93	45	tropical	1	2.5	2.5	0.4
Scolopsis_bilineata	Perciformes	Nemipteridae	reef	3.6	25	1.4	1	NA	3days (field Temp)	460.11	97	1.99	28	44.63	1.65	forced swim	Roche et al 2013	99.05	97	1.99	29	9.61	0.98	rest	NA	intermittent	Roche et al. 2013	35.02	1.54	97	1.99	-0.0947038	1.89871	79.1972	marine	sedentary	native	3	32°N - 36°S	32	-36	68	1.83	32	tropical	1	-2	2	0.3
Scomber_japonicus	Perciformes	Scombridae	pelagic	3.4	64	1.81	1	J	2-8weeks	992.8	1000	3	24	992.8	3	forced swim	Sepulveda and Dickson 2000	465.04	1000	3	24	465.04	2.67	extrap	extrap	intermittent	Sepulveda and Dickson 2000	527.76	2.72	1000	3	0.283436	2.27685	189.169	marine	migratory	native	3	60°N - 48°S	60	-48	108	2.03	60	tropical	1	6	6	0.78
Scomber_scombrus	Perciformes	Scombridae	pelagic	3.6	60	1.78	1	NA	NA	475.12	1150	3.06	17	546.39	2.74	forced swim	Killen et al. unpublished	88.78	1150	3.06	17	102.1	2.01	extrap	extrap	NA	Killen unpublished	444.29	2.65	1150	3.06	0.314857	2.30827	203.363	marine	migratory	native	1	75°N - 30°N	75	30	45	1.65	45	temperate	2	52.5	52.5	1.72
Scophthalmus_maximus	Pleuronectiformes	Scophthalmidae	benthic	4.4	100	2	5	A	3weeks	218	500	2.7	18	109	2.04	chase	Mallekh&Lagardere 2002	38.54	500	2.7	18	19.27	1.28	rest	24h	intermittent	Mallekh&Lagardere 2002	89.73	1.95	500	2.7	-0.0762287	1.91718	82.639	marine	migratory	native	1	70°N - 30°N	70	30	40	1.6	40	temperate	2	50	50	1.7
Seriola_lalandi	Perciformes	Carangidae	benthopelagic	4.2	250	2.4	1	A	30h	655.8	2100	3.32	20	1377.18	3.14	forced swim	Clark & Seymour 2006	93	2100	3.32	20	195.3	2.29	extrap	extrap	intermittent	Clark eand Seymour 2006	1181.88	3.07	2100	3.32	0.434609	2.42802	267.931	marine	migratory	native	3	55°N - 57°S	55	-57	112	2.05	55	tropical	1	-1	1	0
Siganus_rivulatus	Perciformes	Siganidae	reef	2	27	1.43	6	NA	1month	1626.18	19.1	1.28	29.1	31.06	1.49	chase	Marras et al.2015	757.07	19.1	1.28	29.1	14.46	1.16	rest	24h	intermittent	Marras et al. 2015	16.6	1.22	19.1	1.28	0.216036	2.20945	161.975	marine	sedentary	invasive	3	32°N - 36°S	32	-36	68	1.83	32	tropical	1	-2	-2	#NUM!
Solea_solea	Pleuronectiformes	Solididae	benthic	3.2	70	1.85	6	A	10 days	158.96	100	2	18.8	15.9	1.2	chase	Lefrancois and Claireaux 2003	41.07	100	2	18.8	4.11	0.61	rest	NA	intermittent	Lefrancois and Claireaux 2003	11.79	1.07	100	2	-0.344923	1.64849	44.5134	marine	migratory	native	1	67°N - 17°N	67	17	50	1.7	50	temperate	2	42	42	1.62
Sparus_aurata	Perciformes	Sparidae	benthic	3.7	70	1.85	1	J	acclim	515	119	2.08	20	61.29	1.79	forced swim	Steinhausen et al 2010	96.5	119	2.08	20	11.48	1.06	extrap	extrap	intermittent	Steinhausen et al 2010	49.8	1.7	119	2.08	0.185024	2.17844	150.812	marine	migratory	native	1	62°N - 15°N	62	15	47	1.67	47	temperate	2	38.5	38.5	1.59
Thunnus_albacares	Perciformes	Scombridae	pelagic	4.4	239	2.38	1	A	24h	2570	2200	3.34	25	5654	3.75	forced swim	Dewar and Graham 1994	257	2200	3.34	25	565.4	2.75	extrap	extrap	intermittent?	Dewar and Graham 1994	5088.6	3.71	2200	3.34	0.935391	2.9288	848.798	marine	migratory	native	3	59°N - 48°S	59	-48	107	2.03	59	tropical	1	5.5	5.5	0.74
Zoraces_americanus	Perciformes	Zoarcidae	benthic	4.2	110	2.04	1	A	na	250.09	377.35	2.58	8	94.37	1.97	chase	Killen et al 2007	67.23	1000	3	8	67.23	1.83	rest	24h	intermittent	Killen et al 2007	27.14	1.43	688.68	2.84	-0.491097	1.50232	31.7919	marine	migratory	native	1	63°N - 37°N	63	37	26	1.41	26	temperate	2	50	50	1.7
Zoramia_leptacantha	Perciformes	Apogonidae	reef	3.5	6	0.78	4	A	2weeks	1064.88	1.02	0.01	33	1.09	0.04	forced swim	Rummer et al 2013	202.6	1.02	0.01	33	0.21	-0.68	rest	1h	intermittent	Rummer et al 2013	0.88	-0.06	1.02	0.01	-0.000515053	1.9929	98.3781	marine	sedentary	native	3	30°N - 23°S	30	-23	53	1.72	30	tropical	1	3.5	3.5	0.54
Rachycentron_canadum	Perciformes	Rachycentridae	reef	4	200	2.3	3	A	2weeks	331.68	6450	3.81	32	2139.3	3.33	chase	Crear et al 2020	162.44	6450	3.81	32	1047.74	3.02	rest	20h	intermittent	Crear et al 2020	1091.57	3.04	6450	3.81	-0.315981	1.67743	47.5808	marine	migratory	native	3	47°N - 37°S	47	-37	84	1.92	47	tropical	1	5	5	0.7
Barbonymus_gonionotus	Cypriniformes	Cyprinidae	benthopelagic	2.4	40.5	1.61	3	J	21 days	986.78	30.9	1.49	35	30.49	1.48	chase	Lapointe et al 2018	277.12	30.9	1.49	35	8.56	0.93	rest	16h	intermittent	Lapointe et al 2018	21.93	1.34	30.9	1.49	0.0125763	2.00599	101.389	freshwater	migratory	native	3	24°N - 8°S	24	-8	32	1.51	24	tropical	1	8	8	0.9
Premnas_biaculeatus	Ovalentaria	Pomacentridae	reef	2.8	17	1.23	3	J	1 year	496.62	9	0.95	28.5	4.47	0.65	forced swim	Donelson et al 2015	111.28	9	0.95	28.5	1	0	rest	3h	continuous	Donelson et al 2015	3.47	0.54	9	0.95	-0.155094	1.83832	68.9159	marine	sedentary	native	3	28°N - 26°S	28	-26	28	1.45	28	tropical	1	1	1	0
Chromis_viridis	Ovalentaria	Pomacentridae	reef	2.9	10	1	6	A	6 weeks	1187.94	4.63	0.67	27	5.5	0.74	chase	Habary et al 2017	201.83	4.63	0.67	27	0.93	-0.03	rest	22-24h	intermittent	Habary et al 2017	4.57	0.66	4.63	0.67	0.259487	2.2529	179.019	marine	sedentary	native	3	35°N - 35°S	35	-35	35	1.54	35	tropical	1	0	0	#NUM!
Thalassoma_amblycephalum	Eupercaria	Labridae	reef	3.1	16	1.2	2	J	11 weeks	954.66	1.28	0.11	29	1.22	0.09	forced swim	Motson & Donelson 2017	222.12	1.28	0.11	29	0.28	-0.55	rest	3h	continuous	Motson & Donelson 2017	0.94	-0.03	1.28	0.11	0.0302307	2.02364	105.595	marine	sedentary	native	3	30°N - 32°S	30	-32	30	1.48	30	tropical	1	-1	1	0
Halichoeres_melanurus	Eupercaria	Labridae	reef	2.9	12	1.08	2	J	11 weeks	1264.93	0.87	-0.06	29	1.1	0.04	forced swim	Motson & Donelson 2017	240.16	0.87	-0.06	29	0.21	-0.68	rest	3h	continuous	Motson & Donelson 2017	0.89	-0.05	0.87	-0.06	0.15976	2.15317	142.29	marine	sedentary	native	3	32°N - 30°S	32	-30	32	1.51	32	tropical	1	1	1	0
Boreogadus_saida	Gadiformes	Gadidae	benthic	3.1	40	1.6	5	J	1month	198.97	74.1	1.87	6	14.74	1.17	chase	Drost et al 2016	66.94	74.1	1.87	6	4.96	0.7	rest	12-22h	intermittent/closed for one hour	Drost et al 2016	9.78	0.99	74.1	1.87	-0.013955	1.97946	95.3803	marine	migratory	native	1	87°N - 52°N	87	52	35	1.54	35	polar	3	69.5	69.5	1.84
Pungitius_pungitius	Perciformes	Gasterosteidae	benthopelagic	3.3	9	0.95	3	A	4 months	995.42	0.68	-0.16	19	0.68	-0.17	forced swim	Bruneaux et al 2014	151.84	0.68	-0.16	19	0.1	-0.98	rest	8-12h	continuous	Bruneaux et al 2014	0.58	-0.24	0.68	-0.16	0.295127	2.28854	194.33	freshwater	migratory	native	1	82°N - 35°N	82	35	47	1.67	47	temperate	2	58.5	58.5	1.77
Gasterosteus_aculeatus	Perciformes	Gasterosteidae	benthopelagic	3.3	11	1.04	3	A	1 month	974.04	1.79	0.25	20	1.74	0.24	chase	Pilakouta et al 2020	202.21	1.86	0.27	20	0.38	-0.43	rest	24h	intermittent	Pilakouta et al 2020	1.37	0.14	1.86	0.27	0.254867	2.24828	177.125	freshwater	migratory	native	1	72°N - 25°N	72	25	47	1.67	47	temperate	2	48.5	48.5	1.69
Salvelinus_namaycush	Salmoniformes	Salmonidae	benthopelagic	4.3	150	2.18	3	J	acute exposed 9-11mins per day	203	164	2.21	10	33.29	1.52	chase	Guzzo et al 2019	55.2	164	2.21	10	9.05	0.96	rest	24h	intermittent	Guzzo et al 2019	24.24	1.38	164	2.21	-0.0234857	1.96993	93.3099	freshwater	migratory	native	1	75°N - 38°N	75	38	37	1.57	37	temperate	2	56.5	56.5	1.75
Hippoglossus_hippoglossus	Pleuronectiformes	Pleuronectidae	benthic	4	470	2.67	6	J	14-16 weeks	375.93	16.4	1.21	16	6.17	0.79	chase	Grans et al 2014	131.6	16.4	1.21	16	2.16	0.33	rest	22h	intermittent	Grans et al 2014	4.01	0.6	16.4	1.21	-0.0401933	1.95322	89.7884	marine	sedentary	native	1	79°N - 36°N	79	36	43	1.63	43	temperate	2	57.5	57.6	1.76
Centropristis_striata	Perciformes	Serranidae	reef	3.9	66	1.82	6	A	48hrs	363.73	346.9	2.54	22	126.18	2.1	forced swim flume	Slesinger et al 2019	95.69	346.9	2.54	22	33.19	1.52	rest	23h	intermittent	Slesinger et al 2019	92.98	1.97	346.9	2.54	-0.00940057	1.98401	96.3858	marine	sedentary	native	1	45°N - 25°N	45	25	20	1.3	20	temperate	2	35	35	1.54
Sciaenops_ocellatus	Eupercaria	Sciaenidae	benthic	3.7	155	2.19	1	J	8 days	275.36	128	2.11	NA	35.25	1.55	chase	Negrete et al 2022	117.73	128	2.11	NA	15.07	1.18	rest	24h	intermittent	Negrete et al 2022	20.18	1.3	128	2.11	0.224034	2.21745	164.986	marine	sedentary	native	3	43°N - 0°S	43	0	43	1.63	43	temperate	2	21.5	21.5	1.33
[truncated: 17 more columns]

## Sheet: References
References	Rummer et al 2013
	Cai et al 2015
	Zhang & Kieffer 2017
	Svendsen et al 2014
	McKenzie et al 2001
	Kieffer et al 2001
	Cai et al 2014
	Murchie et al 2011
	Saunders 1962
	Behrens and Steffensen 2007
	Liao and Lucas 2000
	McKenzie et al 2003
	Holberg and Saunders 1979
	Fitzgibbon et al 2007
	Peixoto et al 2017
	Nati et al unpublished
	Yan et al 2013
	Fu et al 2009
	Saunders 1962
	Rummer et al 2013
	Gardiner et al 2010
	Nati et al unpublished
	Fu et al 2009
	Killen et al 2007
	Pang et al 2016
	Lefevre et al 2014
	Lucas and Priede 1992
	Gardiner et al 2010
	Rummer et al 2013
	Claireaux et al 1999
	Armstrong et al 1992
	Sepulveda and Dickson 2000
	Healy & Schulte 2012
	Hanna et al. 2008
	Bushnell et al. (1994)
	Seebacher et al 2013
	Rajagopal and Kramer 1974
	Seth et al 2013
	Yan et al 2013
	Yan et al 2013
	Dewar and Graham 1994
	Muir and Niimi 1972
	Norin et al 2014
	Horodysky et al 2011
	Brett and Sutherland 1965
	Duthie 1984
	Killen et al 2011
	Tytler 1969
	Steinhausen et al 2005
	Horodysky et al 2011
	Beamish 1970
	Duthie 1984
	Lapointe et al 2014
	Fangue et al 2015
	Yan et al 2013
	Seth et al 2013
	Killen et al 2007
	Behrens et al 2017
	Clark et al. 2011
	Bushnell et al 1984
	Brett and Glass 1973
	Poletto et al 2017
	Farmer and Beamish 1969
	Gardiner et al 2010
	Cook et al 2011
	Peng et al 2014
	Jensen et al 2017
	Killen unpublished
	Duthie 1984
	Messmer et al 2017
	Priede and Holliday 1980
	Svendsen et al 2013
	Steinhausen et al 2005
	Aboagye & Allen 2014
	Couturier et al 2013
	Gardiner et al 2010
	Freadman 1981
	Couturier et al 2013
	McDonnell and Chapman 2016
	Yan et al 2013
	Rajagopal and Kramer 1974
	Hvas et al 2017
	Norin and Malte 2011
	Beamish 1980
	Graham 1949
	Frisk et al 2012
	Marras et al. 2015
	Roche et al. 2013
	Sepulveda and Dickson 2000
	Killen unpublished
	Mallekh&Lagardere 2002
	Clark eand Seymour 2006
	Marras et al. 2015
	Lefrancois and Claireaux 2003
	Steinhausen et al 2010
	Dewar and Graham 1994
	Killen et al 2007
	Rummer et al 2013
	Crear et al 2020
	Lapointe et al 2018
	Donelson et al 2015
	Habary et al 2017
	Motson & Donelson 2017
	Motson & Donelson 2017
	Drost et al 2016
	Bruneaux et al 2014
	Pilakouta et al 2020
	Guzzo et al 2019
	Grans et al 2014
	Slesinger et al 2019
	Negrete et al 2022
