# Supplementary material for: Does aerobic scope influence geographical distribution of teleost fishes?
Source: Conserv Physiol. 2023 Mar 29;11(1):coad012. doi: 10.1093/conphys/coad012 (PMC10061159; doi:10.1093/conphys/coad012)
Supplement: Web_Material_coad012 [file web_material_coad012.zip › SubdatasetthermalbreadthModel.xlsx]

## Sheet: Whole data
sp	order	fam	lifestyle	tl	lengthmax	loglengthmax	tempn	stage	thermalstatus	AMRpergram	AMRmass	logAMRmass	AMRtemp	AMR	logAMR	AMRmethod	AMRref	SMRpergram	SMRmass	logSMRmass	SMRtemp	SMR	logSMR	SMRmethod	SMRacclim	flow	SMRref	AS	logAS	meanmass	logmass	residPGLSlogASmasstemp	logAScorr	AScorr	Tbreadth60AS	Tbreath75AS	Tbreadth80AS	Tbreadth90AS	habitat	behaviour	status	hemisphere	lat_range_degree	latmax	latmin	latrange	loglatrange	latrangeabs	midpt
Acanthochromis_polyacanthus	Perciformes	Pomacentridae	reef	2.7	14	1.15	4	A	2 weeks	976.895	4.43	0.646404	31	4.32765	0.636252	forced swim	Rummer et al 2013	300.34	4.43	0.646404	31	1.33051	0.124017	rest	1h	intermittent	Rummer et al 2013	2.99714	0.476707	4.43	0.65				4.5		2.5	1.5	marine	sedentary	native	3	15°N - 26°S	15	-26	41	1.61278	15	tropical
Acipenser_brevirostrum	Acipenseriformes	Acipenseridae	benthic	3.3	143	2.15534	3	J	4 weeks	356	100	2	20	35.6	1.55145	chase	Zhang & Kieffer 2017	199	100	2	20	19.9	1.29885	rest	~12h	intermittent	Zhang & Kieffer 2017	15.7	1.1959	100	2				15.5	11.5	10	7	marine/freshwater	migratory	native	1	49°N - 28°N	49	28	21	1.32222	21	temperate
Barbatula_barbatula	Cyrpiniformes	Nemacheilidae	benthic	3.3	21	1.32	3	A	2 weeks	544.625	7.13	0.85	17	4.59935	0.662697	chase	Nati unpublished	141.794	7.13	0.85	17	1.10262	0.0424272	rest	24h	intermittent	Nati et al unpublished	3.49673	0.543662	7.13	0.85				30.5	23	20.5	14	freshwater	sedentary	native	1	67°N - 39°N	67	39	28	1.44716	28	temperate
Cheilodipterus_quinquelineatus	Perciformes	Apogonidae	reef	3.9	13	1.11	4	A	2 weeks	721.072	3.31	0.52	31	2.38675	0.377807	forced swim	Rummer et al 2013	224.141	3.31	0.52	31	0.741907	-0.129651	rest	1h	intermittent	Rummer et al 2013	1.64484	0.216124	3.31	0.52				3.5		2.5	1.5	marine	sedentary	native	3	30°N - 32°S	30	-32	62	1.79239	30	tropical
Chromis_atripectoralis	Perciformes	Pomacentridae	reef	3.1	12	1.08	4	A	4-7days	1514.41	4.52	0.655138	31	6.84514	0.835382	forced swim	Gardiner et al 2010	478.027	4.52	0.655138	31	2.16068	0.334591	rest	1-2h	closed	Gardiner et al 2010	4.68446	0.670659	4.52	0.66							20.5	marine	sedentary	native	3	30°N - 32°S	30	-32	62	1.79239	30	tropical
Cottus_gobio	Scorpaeniformes	Cottidae	benthic	3.2	18	1.26	3	A	2 weeks	422.223	10.1279	1.00552	17	3.914	0.592621	chase	Nati unpublished	114.625	10.1279	1.00552	17	0.960264	-0.0176093	rest	22h	intermittent	Nati et al unpublished	2.95374	0.470372	10.1279	1.00552				15	11.5	9.5	6.5	freshwater	sedentary	invasive	1	70°N - 40°N	70	40	30	1.47712	30	temperate
Dascyllus_aruanus	Perciformes	Pomacentridae	reef	3.3	10	1	4	A	4-7days	1564.58	2.88	0.459392	29	4.50598	0.653789	forced swim	Gardiner et al 2010	529.71	2.88	0.459392	29	1.52556	0.18343	rest	1-2h	closed	Gardiner et al 2010	2.98042	0.474277	2.88	0.46				7	5.5	4.5	3	marine	sedentary	native	3	38°N - 35°S	38	-35	73	1.86332	38	tropical
Dascyllus_melanurus	Perciformes	Pomacentridae	reef	3	8	0.9	4	A	2 weeks	930.845	3.02	0.48	31	2.81115	0.448884	forced swim	Rummer et al 2013	354.509	3.02	0.48	31	1.07062	0.0296341	rest	1h	intermittent	Rummer et al 2013	1.74053	0.240683	3.02	0.48					2		1	marine	sedentary	native	3	30°N - 23°S	30	-23	53	1.72428	30	tropical
Fundulus_heteroclitus	Cyprinodontiformes	Fundulidae	benthopelagic	3.6	15	1.18	7	A	4weeks	1328.63	3.8	0.58	25	5.0488	0.703189	chase	Healy & Schulte 2012	638.885	3.8	0.58	25	2.42776	0.385207	lowest speed	30mins	closed	Healy & Schulte 2012	2.62104	0.418474	3.8	0.58				17.5	13	11.5	8	marine/freshwater	sedentary	native	1	52°N - 28°N	52	28	24	1.38021	24	temperate
Gadus_morhua	Gadiformes	Gadidae	benthopelagic	4.1	200	2.3	3	A	3-5days	177	3200	3.51	10	566.4	2.75312	forced swim and recovery	Claireaux et al 2000	54.3	3200	3.51	10	173.76	2.23995	extrap	extrap	intermittent	Bushnell et al. (1994)	392.64	2.59399	3200	3.51				9.5	7	6	4	marine	migratory	native	1	83°N - 35°N	83	35	48	1.68124	48	temperate
Limanda_limanda	Pleuronectiformes	Pleuronectidae	benthic	3.4	40	1.6	3	A	2months	171.38	395.8	2.6	15	67.8322	1.83144	forced swim	Duthie 1982	41.83	395.8	2.6	15	16.5563	1.21896	rest	12h		Duthie 1984	51.2759	1.70991	395.8	2.6				20	15	13	9	marine	migratory	native	1	72°N - 43°N	72	43	29	1.4624	29	temperate
Microstomus_kitt	Pleuronectiformes	Pleuronectidae	benthic	3.2	65	1.81	3	A	2months	158.94	248.7	2.39568	10	39.5284	1.59691	forced swim	Duthie 1982	32.92	248.7	2.39568	10	8.1872	0.913136	rest	12h		Duthie 1984	31.3412	1.49612	248.7	2.4				13	10	8.5	6	marine	sedentary	native	1	72°N - 43°N	72	43	29	1.4624	29	temperate
Mylopharodon_conocephalus	Cypriniformes	Cyprinidae	benthic	2.9	100	2	4	A	1month	938.431	808	2.91	16	758.252	2.87981	forced swim	Fangue et al 2015	32.4084	743	2.87	16	24.0794	1.38165	rest		intermittent	Fangue et al 2015	734.173	2.8658	775.5	2.89				12		8	5.5	freshwater	migratory	native	1	42°N - 36°N	42	36	6	0.778151	6	temperate
Parabramis_pekinensis	Cypriniformes	Cyprinidae	benthopelagic	2	55	1.74	3	J	1month	797.899	6.5	0.81	20	5.18635	0.714861	forced swim	Peng et al 2014	133.2	6.5	0.81	20	0.8658	-0.0625824	rest	24h	intermittent	Peng et al 2014	4.32055	0.635539	6.5	0.81				20	15	13	9	freshwater	migratory	native	1	54°N - 23°N	54	23	31	1.49136	31	temperate
Perca_fluviatilis	Perciformes	Percidae	benthopelagic	4.4	60	1.77815	8	J	acute 1.8°C/h	331.469	53.9	1.73159	21	17.8662	1.25203	chase	Jensen et al 2017	123.302	53.9	1.73159	21	6.646	0.82256	rest	24h	intermittent	Jensen et al 2017	11.2202	1.05	53.9	1.73159				21.5	16	14	10	freshwater	migratory	invasive	1	74°N - 38°N	74	38	36	1.5563	36	temperate
Pomacentrus_moluccensis	Perciformes	Pomacentridae	reef	2.4	9	0.95	4	A	4-7days	1219.35	2.941	0.468495	31	3.58611	0.554623	forced swim	Gardiner et al 2010	451.46	2.941	0.468495	31	1.32774	0.123114	rest	1-2h	closed	Gardiner et al 2010	2.25836	0.353793	2.94	0.47				6.5		4	2.5	marine	sedentary	native	3	30°N - 25°S	30	-25	55	1.74036	30	tropical
Salvelinus_fontinalis	Salmoniformes	Salmonidae	benthic	3.3	86	1.93	6	J	acclim	320	18.23	1.26	10	5.8336	0.765937	forced swim	Graham 1949	58.7	17.6	1.25	10	1.03312	0.0141508	rest	24h	intermittent	Graham 1949	4.80048	0.681285	17.92	1.25				14.5	10.5	9.5	6.5	marine/freshwater	migratory	invasive	1	65°N - 30°N	65	30	35	1.54407	35	temperate
Sander_lucioperca	Perciformes	Percidae	pelagic	4	100	2	6	A	3weeks	166.9	833	2.92	16	139.028	2.1431	chase	Frisk et al 2012	40.87	833	2.92	16	34.0447	1.53205	rest		intermittent	Frisk et al 2012	104.983	2.02112	833	2.92				24.5	18	16	10.5	freshwater	migratory	invasive	1	67°N - 36°N	67	36	31	1.49136	31	temperate
Sarpa_salpa	Perciformes	Sparidae	benthopelagic	2	51	1.71	6		1month	1465.33	19.4	1.29	21.8	28.4275	1.45374	chase	Marras et al.2015	819.485	19.4	1.29	21.8	15.898	1.20134	rest	24h	intermittent	Marras et al. 2015	12.5295	1.09793	19.4	1.29				9.5	7	6	4	marine	sedentary	native	3	45°N - 40°S	45	-40	85	1.92942	45	tropical
Scophthalmus_maximus	Pleuronectiformes	Scophthalmidae	benthic	4.4	100	2	5	A	3weeks	218	500	2.69897	18	109	2.03743	chase	Mallekh&Lagardere 2002	38.5386	500	2.69897	18	19.2693	1.28487	rest	24h	intermittent	Mallekh&Lagardere 2002	89.7307	1.95294	500	2.7				23	17	15	10.5	marine	migratory	native	1	70°N - 30°N	70	30	40	1.60206	40	temperate
Siganus_rivulatus	Perciformes	Siganidae	reef	2	27	1.43	6		1month	1626.18	19.1	1.28	29.1	31.06	1.4922	chase	Marras et al.2015	757.068	19.1	1.28	29.1	14.46	1.16017	rest	24h	intermittent	Marras et al. 2015	16.6	1.22011	19.1	1.28				17	13	11	8	marine	sedentary	invasive	3	32°N - 35°S	32	-35	67	1.82607	32	tropical
Solea_solea	Pleuronectiformes	Solididae	benthic	3.2	70	1.85	6	A	10 days	158.96	100	2	18.8	15.8964	1.2013	chase	Lefrancois and Claireaux 2003	41.07	100	2	18.8	4.10672	0.613495	rest		intermittent	Lefrancois and Claireaux 2003	11.7897	1.0715	100	2				15.5	11.5	10	7	marine	migratory	native	1	67°N - 17°N	67	17	50	1.69897	50	temperate
Zoramia_leptacantha	Perciformes	Apogonidae	reef	3.5	6	0.78	4	A	2weeks	1064.88	1.02	0.01	33	1.08618	0.0359025	forced swim	Rummer et al 2013	202.599	1.02	0.01	33	0.206651	-0.684762	rest	1h	intermittent	Rummer et al 2013	0.87953	-0.0557491	1.02	0.01							2	marine	sedentary	native	3	30°N - 23°S	30	-23	53	1.72428	30	tropical
Premnas_biaculeatus	Ovalentaria	Pomacentridae	reef	2.8	17	1.23045	3	J	1 year	496.62	9	0.954243	28.5	4.46958	0.650267	forced swim	Donelson et al 2015	111.28	9	0.954243	28.5	1.00152	0.000659626	rest	3h	continuous	Donelson et al 2015	3.46806	0.540087	9	0.954243				13	10	8	5.5	marine	sedentary	native	3	28°N - 26°S	28	-26	28	1.44716	28	tropical
Chromis_viridis	Ovalentaria	Pomacentridae	reef	2.9	10	1	6	A	6 weeks	1187.94	4.63	0.665581	27	5.50016	0.740375	chase	Habary et al 2017	201.83	4.63	0.665581	27	0.934473	-0.0294333	rest	22-24h	intermittent	Habary et al 2017	4.56569	0.659506	4.63	0.665581				12.5	9.5	8.5	5.5	marine	sedentary	native	3	35°N - 35°S	35	-35	35	1.54407	35	tropical
Boreogadus_saida	Gadiformes	Gadidae	benthic	3.1	40	1.60206	5	J	1month	198.97	74.1	1.86982	6	14.7437	1.16861	chase	Drost et al 2016	66.94	74.1	1.86982	6	4.96025	0.695504	rest	12-22h	intermittent/closed for one hour	Drost et al 2016	9.78342	0.990491	74.1	1.86982				0	0	8	5.5	marine	migratory	native	1	87°N - 52°N	87	52	35	1.54407	35	polar
Salvelinus_namaycush	Salmoniformes	Salmonidae	benthopelagic	4.3	150	2.17609	3	J	acute exposed 9-11mins per day	203	164	2.21484	10	33.292	1.52234	chase	Guzzo et al 2019	55.2	164	2.21484	10	9.0528	0.956783	rest	24h	intermittent	Guzzo et al 2019	24.2392	1.38452	164	2.21484				20	15	13.5	9	freshwater	migratory	native	1	75°N - 38°N	75	38	37	1.5682	37	temperate
Hippoglossus_hippoglossus	Pleuronectiformes	Pleuronectidae	benthic	4	470	2.6721	6	J	14-16 weeks	375.929	16.4	1.21484	16	6.16524	0.78995	chase	Grans et al 2014	131.605	16.4	1.21484	16	2.15832	0.334115	rest	22h	intermittent	Grans et al 2014	4.00692	0.602811	16.4	1.21484				20	15	13.5	9	marine	sedentary	native	1	79°N - 36°N	79	36	43	1.63347	43	temperate
Centropristis_striata	Perciformes	Serranidae	reef	3.9	66	1.81954	6	A	48hrs	363.73	346.9	2.5402	22	126.178	2.10098	forced swim flume	Slesinger et al 2019	95.69	346.9	2.5402	22	33.1949	1.52107	rest	23h	intermittent	Slesinger et al 2019	92.9831	1.9684	346.9	2.5402				18.5	14	12	8.5	marine	sedentary	native	1	45°N - 25°N	45	25	20	1.30103	20	temperate
Bidyanus_bidyanus	Centrarchiformes	Terapontidae	benthopelagic	3	40	1.60206	3	J	2months	755.166	16.6	1.22011	32	12.5358	1.09815	chase	Isaza et al 2020	268.645	16.6	1.22011	32	4.45951	0.649287	rest	14h	intermittent	Isaza et al 2020	8.07624	0.907209	16.6	1.22011				0	17.5	15.5	10.5	freshwater	migratory	native	2	29°S - 35°S	-35	-29	-6	#NUM!	6	temperate
Neogobius_melanostomus	Gobiiformes	Gobiidae	benthic	3.3	35	1.54407	6	A	3 weeks	438.182	49.5	1.69461	28	21.69	1.33626	chase	Christensen et al 2021	155.152	49.5	1.69461	28	7.68	0.885361	rest	20-22h	intermittent	Chrsitensen et al 2021	14.01	1.14644	49.5	1.69461				29.5	22	19.5	13.5	marine/freshwater	sedentary	invasive	1	60°N - 36°N	60	36	24	1.38021	24	temperate
Dicentrarchus_labrax	Perciformes	Moronidae	benthic	3.5	103	2.01	7	A	10-15days	360	629	2.79865	20	226.44	2.35495	model	Claireaux et al 1999	89	629	2.79865	20	55.981	1.74804	rest	18h	intermittent	Claireaux et al 1999	170.459	2.23162	629	2.79865				10	7.5	6.5	4.5	marine	migratory	native	1	72°N - 11°N	72	11	61	1.78533	61	temperate
[truncated: 16 more columns]

## Sheet: Condensed data
order	species	common name	mean mass (g)	measurement temperatures	SMR (mg/kg/h)	MMR (mg/kg/h)	AS (mg/kg/h)	Pmax (mg/kg/h)	b	Topt	Tbreadth60	Tbreath75	Tbreadth80	Tbreadth90	ref		y	x (temp)
Perciformes	Acanthochromis_polyacanthus	spiny chromis damselfish	4.43	29	319.792	775.521	455.729	690.56	1.92	30.75	4.5		2.5	1.5	Rummer et al 2013		117	15
			4.43	31	304.167	989.062	684.896										123.42	15.5
			4.43	33	392.708	741.667	348.958										129.28	16
Acipenseriformes	Acipenser_brevirostrum	Shortnose sturgeon	100	15	127	244	117	157.443	7.8756	21.07	15.5	11.5	10	7	Zhang & Kieffer 2017		134.58	16.5
			100	20	199	356	156										139.32	17
			100	25	253	392	139										143.5	17.5
Cyrpiniformes	Barbatula_barbatula	Stone loach	7.13	13	89.1101	489.874	400.764	416.09	15.3634	17.2091	30.5	23	20.5	14	Nati unpublished		147.12	18
			7.13	17	141.794	557.846	416.051										150.18	18.5
			7.13	21	147.286	550.9	403.614										152.68	19
Perciformes	Cheilodipterus_quinquelineatus	five-lined cardinalfish	3.31	29	297.597	732.197	434.6	545.4	1.88	30.29	3.5		2.5	1.5	Rummer et al 2013		154.62	19.5
			3.31	31	225.828	723.222	497.394										156	20
			3.31	33	332.097	565.04	232.943										156.82	20.5
			3.31	34	358.965	382.514	23.5491										156.871	20.55
Perciformes	Chromis_atripectoralis	black-axil chromis	4.136	27	384.874	1100.84	715.966	1078.83	23.26	30.61				20.5	Gardiner et al 2010		156.917	20.6
			4.561	29	405.042	1416.81	1011.76										156.957	20.65
			4.52	31	465.546	1517.65	1052.1										156.991	20.7
			3.242	32	485.714	1514.29	1028.57										157.02	20.75
Scorpaeniformes	Cottus_gobio	Bullhead	10.17	13	92.8726	405.672	311.816	315.935	7.5954	14.2306	15	11.5	9.5	6.5	Nati unpublished		157.043	20.8
			10.17	17	119.047	429.812	295.617										157.061	20.85
			10.17	21	123.617	335.869	212.38										157.073	20.9
Perciformes	Dascyllus_aruanus	whitetail dascyllus	3.1	27	458.848	1340.65	881.799	1065.16	3.64	29.29	7	5.5	4.5	3	Gardiner et al 2010		157.079	20.95
			2.88	29	536.197	1573.75	1037.56										157.08	21
			4.228	31	407.985	1402.48	994.496										157.075	21.05
			3.468	32	501.39	1283.68	782.294										156.78	21.5
Perciformes	Dascyllus_melanurus	fourstripe damselfish	3.02	29	338.381	575.381	236.999	588.41	1.51	31.07		2		1	Rummer et al 2013		155.92	22
			3.02	31	359.984	940.715	580.73
			3.02	33	347.71	631.539	283.829
			3.02	34	483.493	535.577	52.0839
Perciformes	Dicentrarchus_labrax	sea bass	147	7	44.16	197.44	153.28	CANNOT BE FIT							Claireaux et al 2006
	need to be changed by Claireaux Lagardere 1999 data		147	11	53.76	224.32	170.56
			147	14	94.72	288.96	194.24
			147	18	91.84	337.92	246.08
			147	22	117.12	408	290.88
			147	26	143.04	552.64	409.6
			147	30	151.04	609.6	458.56
Cyprinodontiformes	Fundulus_heteroclitus	common killifish / mummichog	4.8	5	78.3745	234.667	156.292	593.73	8.75	25.15	17.5	13	11.5	8	Healy & Schulte 2012
			5.3	10	163.106	330.667	167.56
			5.1	15	247.838	581.333	333.495
			4.8	20	313.456	656	342.544
			3.8	25	646.989	1333.33	686.344
			3.3	30	776.37	1397.33	620.963
			4.3	33	705.402	970.667	265.265
Gadiformes	Gadus_morhua	Atlantic cod	1000	2	19.8	65	45.2	124.89	4.95	9.06	9.5	7	6	4	Claireaux et al 2000
			1000	5	30.8	120	89.2
			1000	10	54.3	177	122.7
Cyrpiniformes	Gila_atraria	Utah chub	5	6	277	900	623	no peak observed							Rajagopal and Kramer 1974
			5	9	353	1270	917
			5	12	451	1790	1339
			5	18	733	3540	2807
			5	22	1010	3890	2880
Pleuronectiformes	Limanda_limanda	common dab	400	5	14.77	106.91	92.14	131.15	10.03	13.43	20	15	13	9	Duthie 1982
			236	10	28.8	152.51	123.71
			396	15	41.83	171.38	129.55
Pleuronectiformes	Microstomus_kitt	lemon sole	229	5	28.47	107.58	79.11	129.51	6.59	11.54	13	10	8.5	6
			242	10	32.92	158.94	126.02
			221	15	51.79	164.61	112.82
Cypriniformes	Mylopharodon_conocephalus	Hardhead	747.375	11	25.5965	561.705	536.108	855.57	6.1424	16.62	12		8	5.5	Fangue et al 2015
				16	32.4084	938.431	906.023
				21	39.2203	623.8	584.58
				25	47.0414	446.294	399.252
Cyrpiniformes	Parabramis_pekinensis	Chinese bream	6.5	15	88.6	615.772	527.172	678.93	9.89	22.03	20	15	13	9	Peng et al 2014
				20	133.2	797.899	664.699
				25	178.5	827.638	649.138
Perciformes	Perca_fluviatilis	Perch	53.9	5	23.8656	111.994	91.4112	326.342	10.8124	21.4564	21.5	16	14	10	Jensen et al 2017
				10	41.8176	233.338	196.934
				15	64.8192	329.242	268.435
				18	93.216	408.461	316.109
				21	123.302	455.501	331.469
				23	162.01	473.875	314.496
				25	185.453	475.277	292.416
				27	232.627	534.317	302.669
Pleuronectiformes	Pleuronectes_platessa		288.633	5	19.51	94.15	74.64	no peak observed							Priede and Holliday 1980					15
			383.033	10	31.76	148	116.24													15.01
			281.16	15	50.91	180	129.09													15.02
Perciformes	Pomacentrus_moluccensis	lemon damselfish	2.277	27	403.232	895.648	492.415	772.47	3.35	30.2	6.5		4	2.5	Gardiner et al 2010					15.03
			3.128	29	412.294	1124.94	712.65													15.04
			2.941	31	458.488	1225.52	767.036
			3.503	32	479.102	1139.81	660.706
Perciformes	Pseudocrenilabrus_multicolor_victoriae		6.515	24	110	264	103	no peak observed							McDonnell and Chapman 2016		423.276	21
				26	116	285	122										422.701	22
				28	94	370	179.8										421.821	22.55
				30	201	443	159										421.721	22.6
				32	209	390.4	129.6										421.618	22.65
				34	96.5	390.2	213	no peak observed									421.512	22.7
Salmoniformes	Salmo_salar		445.6	3	45372	267.33	211.09	427.41	14.2547	19.8545	28.5	21	19	13	Hvas et al 2017		421.402	22.75
				8	95.76	405703	299.86										421.289	22.8
				13	146.15	552083	391.51										421.173	22.85
				18	204.543	632.47	412.77										421.053	22.9
				23	242.93	676.86	421.1										420.93	22.95	423.154	21.5
Salmoniformes	Salvelinus_fontinalis		21.8333	5	27.5333	165	137.467	327.14	7.2	14.17	14.5	10.5	9.5	6.5	Graham 1949		420.804	23	423.205	21.4
			17.6	10	58.7	350	291.3										420.674	23.05	423.242	21.3
			21.5667	15	85.2	390	304.8										420.541	23.1	423.267	21.2
			32.1	18	123	424	301										419.36	23.5	423.278	21.1
			23.25	20	140	371	231										419.197	23.55	423.276	21
Perciformes	Sander_lucioperca	Pikeperch	813.333	13	35.37	151.9	116.53	126.05	12.23	17.96	24.5	18	16	10.5	Frisk et al 2012
				16	40.87	166.9	126.03
				19	52.97	175.52	122.55
				22	54.79	169.71	114.92
				25	71.65	189.46	117.8
				28	102.7	187.09	84.38
Perciformes	Sarpa_salpa	Salema Sarpa salpa	19.4	17	594.117	954.669	360.552	736.75	4.92	23.42	9.5	7	6	4	Marras et al.2015
				20	726.382	1267.65	541.265
				23	888.093	1590.77	702.676
				26	1085.8	1809.18	723.378
				29	1327.53	1657.1	329.572
				32	1623.07	571.806	-1051.27
Pleuronectiformes	Scophthalmus_maximus	turbot	500	6	12.7873	106.898	93.9502	170.32	11.67	19.93	23	17	15	10.5	Mallekh&Lagardere 2002
			500	10.0641	20.7223	124.255	103.722
			500	14.0549	26.3169	179.255	150.987
			500	18.0092	43.6662	218.96	177.935
			500	21.9268	66.9106	223.375	162.693
Perciformes	Siganus_rivulatus		19.1	17	413.416	686.986	273.571	913.56	8.77	31.51	17	13	11	8	Marras et al.2015
				20	480.32	879.732	399.411
				23	558.053	1106.88	548.826
				26	648.365	1360.38	712.013
				29	753.292	1617.98	864.688
				32	875.201	1832.09	956.885
				35	1016.84	1911.45	894.608
				37	1123.78	1812.53	688.752
Pleuronectiformes	Solea_solea	common sole	100	5.0495	18.2379	58.6784	40.4405	113.55	7.83	17.12	15.5	11.5	10	7	Lefrancois and Claireaux 2003
			100	10.0396	25.3744	97.533	72.1586
			100	15.0891	32.511	137.974	105.463
			100	20.0792	42.8194	157.004	114.185
Perciformes	Zoramia_leptacantha	threadfin cardinalfish	1.02	29	323.069	873.994	550.925	788.16	2.27	31.1				2	Rummer et al 2013
			1.02	31	289.902	997.454	707.552
			1.02	33	358.55	1084.36	725.805
			1.02	34	411.124	617.4	206.276
Perciformes	Rachycentron_canadum	cobia		24	95.6528	214.899	119.015	no peak observed							Crear et al 2020
				28	126.193	248.072	121.017
				32	162.44	331.675	169.873
	Polyprion_oxygeneios														Khan et al 2014
	Barbonymus_gonionotus			31	226.318	883.61	648.291	no peak observed							Lapointe et al 2018
				33	249.549	907.829	645.273
				35	277.116	986.78	678.692
	Premnas_biaculeatus			28.5	111.28	496.618	496.618	387.56	6.3432	28.991	13	10	8	5.5	Donelson et al 2015
				30	107.175	489.807	489.807
				31.5	134.958	492.726	492.726
	Chromis viridis			23	133.967	872.134	735.176	937.439	6.208	27.8	12.5	9.5	8.5	5.5	Habary et al 2017
				25	145.874	917.12	759.476
				27	201.833	1187.94	976.602
				29	230.265	1188.86	958.574
				31	258.697	1030.03	766.53
				33	226.535	898.743	677.955
	Boreogadus_saida			0	28.9815	107.99	114.173	134.47	6.9454	4.7132	0	0	8	5.5	Drost et al 2016
				2	35.112	111.978	111.164
				4	50.8396	169.876	136.022
				6	66.9388	198.97	141.788
				8	94.4788	194.089	114.524
	Colossoma_macropomum			31	216.784	690.736	467.611	492.129	4.1649	32.3315	8.5	6.5	5.5	3.5	Lapointe et al 2018
				33	233.216	730.209	485.83
				35	211.069	611.753	400.81
	Pungitius_pungitius			6			580.72	no peak observed							Bruneaux et al 2014
				11			675.599
				19			843.973
	Gasterosteus_aculeatus	Allop cold acclim		10			692.982	no peak observed							Pilakouta et al 2020
				15			603.164
				20			760.97
	Salvelinus_namaycush			10	55.2	203	148	190.014	10.0748	17.1223	20	15	13.5	9	Guzzo et al 2019
				17	56.8	247	190
				22	54	223	169
	Hippoglossus_hippoglossus			5	78.1323	260.979	242.837	190.014	10.0748	17.1223	20	15	13.5	9	Grans et al 2014
				10	117.742	302.196	242.106
				12	130.983	336.493	279.344
				14	129.681	357.824	306.992
				16	131.605	375.929	411.356
				18	178.846	426.407	371.896
	Centropristis_striata			12	46.44	286.57	242.67	367.41	9.2901	21.286	18.5	14	12	8.5	Slesinger et al 2019
				17	65.27	369.27	303.55
				22	95.69	462.3	363.73
				27	140.55	497.96	351.65
				30	173.36	479.88	310.2
	Bidyanus_bidyanus			28	209.4	684.368	474.968	489.351	11.3643	30.7759	0	17.5	15.5	10.5	Izasa et al 2020
				32	268.645	755.166	486.521
				36	354.849	795.134	440.284
	Neogobius_melanostomus			5	17.3737	133.131	115.758	384.661	14.6372	23.1432	29.5	22	19.5	13.5	Christensen et al 2021
				10	35.3535	238.788	203.434
				15	43.4343	302.02	258.586
				20	59.3939	323.434	264.04
				25	73.9394	343.232	269.293
				28	155.152	438.182	283.03
	Dicentrarchus_labrax			10	36	65	29	296.129	4.8816	22.1537	10	7.5	6.5	4.5	Claireaux et al 1999
				15	65	160	95
				20	89	360	271
				25	91	340	249

## Sheet: Dicentrarchus_labrax
Dicentrarchus_labrax	Claireeaux et al 1999
		temperature (oC)	aerobic scope (mgO2/kg/h)	%AS	Pmax (mg/kg/h):	296.129
		0	0.00998315	3.37289e-05	b:	4.8816
		0.5	0.0158074	5.34068e-05	Topt:	22.1537
		1	0.0247685	8.36824e-05
		1.5	0.0384044	0.000129752		min	max	Tbreadth
		2	0.0589259	0.000199086	60%AS	17	27	10
		2.5	0.0894696	0.000302281	75%AS	18.5	26	7.5
		3	0.134428	0.000454175	80%AS	19	25.5	6.5
		3.5	0.199869	0.000675275	90%AS	20	24.5	4.5
		4	0.294067	0.000993531
		4.5	0.428145	0.00144652
		5	0.61685	0.00208408
		5.5	0.879451	0.0029713
		6	1.24076	0.00419201
		6.5	1.73224	0.00585252
		7	2.39316	0.00808549
		7.5	3.27174	0.0110539
		8	4.42619	0.0149543
		8.5	5.92551	0.0200198
		9	7.84991	0.0265216
		9.5	10.2908	0.0347682
		10	13.3498	0.0451034
		10.5	17.1374	0.0579002
		11	21.7701	0.073552
		11.5	27.3664	0.0924597
		12	34.0424	0.115015
		12.5	41.905	0.14158
		13	51.0452	0.172461
		13.5	61.5303	0.207885
		14	73.395	0.247971
		14.5	86.6338	0.2927
		15	101.193	0.341891
		15.5	116.966	0.395181
		16	133.787	0.452011
		16.5	151.43	0.511618
		17	169.61	0.573041
		17.5	187.99	0.635141
		18	206.188	0.696623
		18.5	223.787	0.756084
		19	240.354	0.812055
		19.5	255.452	0.863068
		20	268.666	0.907713
		20.5	279.615	0.944704
		21	287.973	0.972941
		21.5	293.485	0.991565
		22	295.982	1
		22.5	295.384	0.997981
		23	291.712	0.985573
		23.5	285.078	0.963161
		24	275.688	0.931436
		24.5	263.825	0.891355
		25	249.837	0.844097
		25.5	234.122	0.791002
		26	217.106	0.733512
		26.5	199.226	0.673101
		27	180.91	0.611219
		27.5	162.563	0.549235
		28	144.553	0.488385
		28.5	127.197	0.429745
		29	110.756	0.3742
		29.5	95.4343	0.322433
		30	81.3738	0.274928
		30.5	68.6607	0.231976
		31	57.3292	0.193692
		31.5	47.3682	0.160038
		32	38.7295	0.130851
		32.5	31.3358	0.105871
		33	25.0891	0.0847655
		33.5	19.8779	0.0671593
		34	15.5848	0.0526546
		34.5	12.0914	0.0408518
		35	9.28313	0.0313638
		35.5	7.05272	0.0238282
		36	5.30227	0.0179142
		36.5	3.94468	0.0133274
		37	2.90406	0.00981161
		37.5	2.11565	0.00714789
		38	1.52519	0.00515299
		38.5	1.08805	0.00367607
		39	0.7681	0.00259509
		39.5	0.536575	0.00181287
		40	0.370926	0.0012532

## Sheet: Neogobius_melanostomus
Neogobius_melanostomus	Christensen et al 2021
		temperature (oC)	aerobic scope (mgO2/kg/h)	%AS	Pmax (mg/kg/h):	384.661
		0	110.21	0.286526	b:	14.6372
		0.5	116.259	0.302251	Topt:	23.1432
		1	122.496	0.318466
		1.5	128.917	0.335161		min	max	Tbreadth
		2	135.517	0.352319	60%AS	8.5	38	29.5
		2.5	142.288	0.369923	75%AS	12	34	22
		3	149.224	0.387955	80%AS	13.5	33	19.5
		3.5	156.315	0.40639	90%AS	16.5	30	13.5
		4	163.552	0.425206
		4.5	170.925	0.444373
		5	178.422	0.463863
		5.5	186.03	0.483644
		6	193.737	0.503679
		6.5	201.527	0.523933
		7	209.386	0.544366
		7.5	217.299	0.564936
		8	225.247	0.5856
		8.5	233.213	0.606311
		9	241.18	0.627023
		9.5	249.128	0.647686
		10	257.038	0.66825
		10.5	264.889	0.688663
		11	272.663	0.708872
		11.5	280.337	0.728823
		12	287.89	0.748461
		12.5	295.303	0.767733
		13	302.553	0.786582
		13.5	309.62	0.804954
		14	316.482	0.822794
		14.5	323.119	0.840049
		15	329.511	0.856666
		15.5	335.637	0.872593
		16	341.478	0.887779
		16.5	347.016	0.902176
		17	352.232	0.915738
		17.5	357.11	0.928419
		18	361.633	0.940178
		18.5	365.786	0.950976
		19	369.556	0.960776
		19.5	372.929	0.969546
		20	375.894	0.977254
		20.5	378.44	0.983875
		21	380.56	0.989385
		21.5	382.245	0.993766
		22	383.49	0.997002
		22.5	384.29	0.999083
		23	384.643	1
		23.5	384.547	0.999751
		24	384.003	0.998336
		24.5	383.012	0.995761
		25	381.579	0.992034
		25.5	379.707	0.987168
		26	377.404	0.981181
		26.5	374.678	0.974092
		27	371.537	0.965928
		27.5	367.993	0.956714
		28	364.058	0.946483
		28.5	359.745	0.93527
		29	355.069	0.923112
		29.5	350.044	0.910049
		30	344.688	0.896125
		30.5	339.019	0.881385
		31	333.053	0.865877
		31.5	326.811	0.849649
		32	320.313	0.832753
		32.5	313.577	0.815241
		33	306.625	0.797167
		33.5	299.477	0.778585
		34	292.155	0.759548
		34.5	284.679	0.740113
		35	277.072	0.720335
		35.5	269.353	0.700267
		36	261.544	0.679965
		36.5	253.665	0.659481
		37	245.736	0.638868
		37.5	237.778	0.618178
		38	229.809	0.59746
		38.5	221.848	0.576763
		39	213.913	0.556134
		39.5	206.022	0.535618
		40	198.19	0.515256

## Sheet: Bidyanus_bidyanus
Bidyanus_bidyanus	Isaza et al 2020
		temperature (oC)	aerobic scope (mgO2/kg/h)	%AS	Pmax (mg/kg/h):	489.351
		0	12.5049	0.025559	b:	11.3643
		0.5	14.0736	0.0287654	Topt:	30.7759
		1	15.8085	0.0323114
		1.5	17.723	0.0362243		min	max	Tbreadth
		2	19.8308	0.0405325	60%AS			0
		2.5	22.1464	0.0452655	75%AS	22	39.5	17.5
		3	24.6846	0.0504533	80%AS	23	38.5	15.5
		3.5	27.4604	0.0561269	90%AS	25.5	36	10.5
		4	30.4894	0.0623179
		4.5	33.787	0.0690578
		5	37.3688	0.0763788
		5.5	41.2504	0.0843125
		6	45.4471	0.0928902
		6.5	49.974	0.102143
		7	54.8455	0.1121
		7.5	60.0755	0.122789
		8	65.6769	0.134238
		8.5	71.6618	0.146471
		9	78.0408	0.159509
		9.5	84.8233	0.173372
		10	92.017	0.188075
		10.5	99.6277	0.203631
		11	107.659	0.220047
		11.5	116.113	0.237326
		12	124.989	0.255468
		12.5	134.283	0.274464
		13	143.989	0.294302
		13.5	154.098	0.314965
		14	164.598	0.336426
		14.5	175.474	0.358654
		15	186.706	0.381611
		15.5	198.273	0.405253
		16	210.149	0.429527
		16.5	222.306	0.454375
		17	234.711	0.479731
		17.5	247.33	0.505522
		18	260.122	0.531669
		18.5	273.048	0.558088
		19	286.061	0.584686
		19.5	299.115	0.611367
		20	312.16	0.63803
		20.5	325.144	0.664568
		21	338.013	0.690871
		21.5	350.711	0.716826
		22	363.183	0.742317
		22.5	375.371	0.767229
		23	387.218	0.791443
		23.5	398.667	0.814843
		24	409.66	0.837311
		24.5	420.142	0.858736
		25	430.059	0.879005
		25.5	439.358	0.898013
		26	447.991	0.915658
		26.5	455.91	0.931844
		27	463.072	0.946482
		27.5	469.436	0.95949
		28	474.968	0.970797
		28.5	479.636	0.980337
		29	483.412	0.988056
		29.5	486.277	0.99391
		30	488.212	0.997866
		30.5	489.207	0.9999
		31	489.256	1
		31.5	488.359	0.998166
		32	486.521	0.994409
		32.5	483.752	0.98875
		33	480.069	0.981222
		33.5	475.492	0.971868
		34	470.049	0.960742
		34.5	463.769	0.947906
		35	456.688	0.933433
		35.5	448.845	0.917404
		36	440.285	0.899906
		36.5	431.052	0.881035
		37	421.196	0.860891
		37.5	410.77	0.839581
		38	399.828	0.817216
		38.5	388.424	0.793907
		39	376.616	0.769772
		39.5	364.46	0.744927
		40	352.015	0.71949

## Sheet: Alcolapia_grahami
Alcolapia_grahami	Wood et al 2014
Southern species

## Sheet: Centropristis_striata
Centropristis_striata	Slesinger et al 2019
		temperature (oC)	aerobic scope (mgO2/kg/h)	%AS	Pmax (mg/kg/h):	367.41
		0	26.617	0.0724642	b:	9.2901
		0.5	30.0667	0.081856	Topt:	21.286
		1	33.8653	0.0921976
		1.5	38.0335	0.103545		min	max	Tbreadth
		2	42.5911	0.115953	60%AS	12	30.5	18.5
		2.5	47.5569	0.129473	75%AS	14.5	28.5	14
		3	52.9481	0.14415	80%AS	15	27	12
		3.5	58.78	0.160027	90%AS	17	25.5	8.5
		4	65.0654	0.177139
		4.5	71.8147	0.195514
		5	79.0347	0.21517
		5.5	86.7291	0.236118
		6	94.8973	0.258356
		6.5	103.534	0.28187
		7	112.631	0.306635
		7.5	122.172	0.332611
		8	132.138	0.359744
		8.5	142.504	0.387965
		9	153.239	0.417189
		9.5	164.305	0.447317
		10	175.661	0.478234
		10.5	187.259	0.509809
		11	199.045	0.541896
		11.5	210.961	0.574337
		12	222.944	0.606959
		12.5	234.925	0.639579
		13	246.835	0.672003
		13.5	258.598	0.704028
		14	270.138	0.735445
		14.5	281.377	0.766043
		15	292.236	0.795606
		15.5	302.636	0.823919
		16	312.499	0.850772
		16.5	321.751	0.875959
		17	330.318	0.899283
		17.5	338.132	0.920558
		18	345.13	0.93961
		18.5	351.255	0.956283
		19	356.453	0.970436
		19.5	360.683	0.981951
		20	363.906	0.990728
		20.5	366.097	0.996692
		21	367.236	0.999791
		21.5	367.312	1
		22	366.326	0.997315
		22.5	364.286	0.991761
		23	361.21	0.983385
		23.5	357.123	0.97226
		24	352.061	0.958479
		24.5	346.067	0.942161
		25	339.192	0.923442
		25.5	331.491	0.902477
		26	323.028	0.879437
		26.5	313.871	0.854506
		27	304.091	0.827881
		27.5	293.763	0.799765
		28	282.966	0.770369
		28.5	271.777	0.739907
		29	260.275	0.708594
		29.5	248.54	0.676644
		30	236.646	0.644265
		30.5	224.671	0.611661
		31	212.684	0.579028
		31.5	200.754	0.54655
		32	188.946	0.514401
		32.5	177.318	0.482744
		33	165.924	0.451724
		33.5	154.813	0.421475
		34	144.028	0.392113
		34.5	133.607	0.363742
		35	123.582	0.336448
		35.5	113.978	0.310302
		36	104.816	0.28536
		36.5	96.1123	0.261664
		37	87.8762	0.239241
		37.5	80.1135	0.218107
		38	72.8252	0.198265
		38.5	66.0085	0.179707
		39	59.6569	0.162415
		39.5	53.7604	0.146362
		40	48.3067	0.131514

## Sheet: Hippoglossus_hippoglossus
Hippoglossus_hippoglossus	Grans et al 2014
		temperature (oC)	aerobic scope (mgO2/kg/h)	%AS	Pmax (mg/kg/h):	190.014
		0	44.8318	0.235957	b:	10.0748
		0.5	48.7172	0.256406	Topt:	17.1223
		1	52.809	0.277942
		1.5	57.1037	0.300546		min	max	Tbreadth
		2	61.5958	0.324188	60%AS	7	27	20
		2.5	66.2778	0.34883	75%AS	9.5	24.5	15
		3	71.1403	0.374422	80%AS	10.5	24	13.5
		3.5	76.1716	0.400903	90%AS	12.5	21.5	9
		4	81.3582	0.428201
		4.5	86.6841	0.456232
		5	92.1315	0.484903
		5.5	97.6803	0.514107
		6	103.309	0.543729
		6.5	108.992	0.573644
		7	114.706	0.603716
		7.5	120.422	0.633801
		8	126.112	0.663748
		8.5	131.746	0.693401
		9	137.293	0.722596
		9.5	142.722	0.751168
		10	148	0.778949
		10.5	153.096	0.80577
		11	157.978	0.831465
		11.5	162.615	0.855868
		12	166.976	0.87882
		12.5	171.032	0.900168
		13	174.756	0.919766
		13.5	178.121	0.937479
		14	181.105	0.953182
		14.5	183.685	0.966765
		15	185.844	0.978129
		15.5	187.566	0.987192
		16	188.839	0.993888
		16.5	189.652	0.998168
		17	190	1
		17.5	189.881	0.999371
		18	189.294	0.996286
		18.5	188.246	0.990767
		19	186.742	0.982854
		19.5	184.795	0.972607
		20	182.419	0.960098
		20.5	179.63	0.945419
		21	176.448	0.928675
		21.5	172.897	0.909982
		22	169	0.889473
		22.5	164.785	0.867287
		23	160.279	0.843574
		23.5	155.513	0.818491
		24	150.518	0.7922
		24.5	145.325	0.764868
		25	139.966	0.736662
		25.5	134.473	0.70775
		26	128.877	0.678301
		26.5	123.211	0.648478
		27	117.504	0.618441
		27.5	111.785	0.588344
		28	106.084	0.558335
		28.5	100.425	0.528554
		29	94.8346	0.49913
		29.5	89.335	0.470184
		30	83.9473	0.441828
		30.5	78.6904	0.41416
		31	73.5813	0.38727
		31.5	68.6346	0.361235
		32	63.863	0.336121
		32.5	59.277	0.311984
		33	54.8849	0.288868
		33.5	50.6933	0.266807
		34	46.7066	0.245824
		34.5	42.9275	0.225934
		35	39.3572	0.207143
		35.5	35.995	0.189448
		36	32.8391	0.172837
		36.5	29.8862	0.157296
		37	27.1319	0.142799
		37.5	24.5708	0.12932
		38	22.1968	0.116825
		38.5	20.0028	0.105278
		39	17.9813	0.0946385
		39.5	16.1244	0.0848651
		40	14.4236	0.0759137

## Sheet: Salvelinus_namaycush
Salvelinus_namaycush		Guzzo et al 2019
		temperature (oC)	aerobic scope (mgO2/kg/h)	%AS	Pmax (mg/kg/h):	190.014
		0	44.8318	0.235957	b:	10.0748
		0.5	48.7172	0.256406	Topt:	17.1223
		1	52.809	0.277942
		1.5	57.1037	0.300546		min	max	Tbreadth
		2	61.5958	0.324188	60%AS	7	27	20
		2.5	66.2778	0.34883	75%AS	9.5	24.5	15
		3	71.1403	0.374422	80%AS	10.5	24	13.5
		3.5	76.1716	0.400903	90%AS	12.5	21.5	9
		4	81.3582	0.428201
		4.5	86.6841	0.456232
		5	92.1315	0.484903
		5.5	97.6803	0.514107
		6	103.309	0.543729
		6.5	108.992	0.573644
		7	114.706	0.603716
		7.5	120.422	0.633801
		8	126.112	0.663748
		8.5	131.746	0.693401
		9	137.293	0.722596
		9.5	142.722	0.751168
		10	148	0.778949
		10.5	153.096	0.80577
		11	157.978	0.831465
		11.5	162.615	0.855868
		12	166.976	0.87882
		12.5	171.032	0.900168
		13	174.756	0.919766
		13.5	178.121	0.937479
		14	181.105	0.953182
		14.5	183.685	0.966765
		15	185.844	0.978129
		15.5	187.566	0.987192
		16	188.839	0.993888
		16.5	189.652	0.998168
		17	190	1
		17.5	189.881	0.999371
		18	189.294	0.996286
		18.5	188.246	0.990767
		19	186.742	0.982854
		19.5	184.795	0.972607
		20	182.419	0.960098
		20.5	179.63	0.945419
		21	176.448	0.928675
		21.5	172.897	0.909982
		22	169	0.889473
		22.5	164.785	0.867287
		23	160.279	0.843574
		23.5	155.513	0.818491
		24	150.518	0.7922
		24.5	145.325	0.764868
		25	139.966	0.736662
		25.5	134.473	0.70775
		26	128.877	0.678301
		26.5	123.211	0.648478
		27	117.504	0.618441
		27.5	111.785	0.588344
		28	106.084	0.558335
		28.5	100.425	0.528554
		29	94.8346	0.49913
		29.5	89.335	0.470184
		30	83.9473	0.441828
		30.5	78.6904	0.41416
		31	73.5813	0.38727
		31.5	68.6346	0.361235
		32	63.863	0.336121
		32.5	59.277	0.311984
		33	54.8849	0.288868
		33.5	50.6933	0.266807
		34	46.7066	0.245824
		34.5	42.9275	0.225934
		35	39.3572	0.207143
		35.5	35.995	0.189448
		36	32.8391	0.172837
		36.5	29.8862	0.157296
		37	27.1319	0.142799
		37.5	24.5708	0.12932
		38	22.1968	0.116825
		38.5	20.0028	0.105278
		39	17.9813	0.0946385
		39.5	16.1244	0.0848651
		40	14.4236	0.0759137

## Sheet: Gasterosteus_aculeatus
Gasterosteus_aculeatus	Pilakouta et al 2020
		temperature (oC)	aerobic scope (mgO2/kg/h)	%AS	Pmax (mg/kg/h):	31712.6
		0	584.226	0.658727	b:	263.553
		0.5	587.366	0.662267	Topt:	744.899	increase
		1	590.52	0.665824
		1.5	593.69	0.669398		min	max	Tbreadth
		2	596.874	0.672989	60%AS
		2.5	600.074	0.676596	75%AS
		3	603.288	0.68022	80%AS
		3.5	606.517	0.683861	90%AS
		4	609.762	0.68752
		4.5	613.021	0.691195
		5	616.296	0.694887
		5.5	619.586	0.698597
		6	622.892	0.702324
		6.5	626.212	0.706068
		7	629.549	0.70983
		7.5	632.9	0.713609
		8	636.267	0.717405
		8.5	639.65	0.72122
		9	643.049	0.725052
		9.5	646.463	0.728901
		10	649.893	0.732769
		10.5	653.339	0.736654
		11	656.801	0.740557
		11.5	660.279	0.744479
		12	663.773	0.748418
		12.5	667.282	0.752375
		13	670.808	0.756351
		13.5	674.351	0.760345
		14	677.909	0.764357
		14.5	681.484	0.768388
		15	685.075	0.772437
		15.5	688.683	0.776505
		16	692.307	0.780591
		16.5	695.948	0.784696
		17	699.605	0.78882
		17.5	703.279	0.792963
		18	706.97	0.797124
		18.5	710.678	0.801305
		19	714.402	0.805504
		19.5	718.144	0.809723
		20	721.902	0.81396
		20.5	725.678	0.818217
		21	729.47	0.822493
		21.5	733.28	0.826789
		22	737.107	0.831104
		22.5	740.951	0.835439
		23	744.813	0.839793
		23.5	748.692	0.844167
		24	752.589	0.84856
		24.5	756.503	0.852973
		25	760.435	0.857407
		25.5	764.384	0.86186
		26	768.351	0.866333
		26.5	772.337	0.870826
		27	776.339	0.87534
		27.5	780.36	0.879873
		28	784.399	0.884427
		28.5	788.456	0.889001
		29	792.531	0.893596
		29.5	796.624	0.898211
		30	800.736	0.902847
		30.5	804.866	0.907504
		31	809.014	0.912181
		31.5	813.181	0.916879
		32	817.366	0.921598
		32.5	821.57	0.926338
		33	825.792	0.931098
		33.5	830.033	0.93588
		34	834.293	0.940684
		34.5	838.572	0.945508
		35	842.87	0.950354
		35.5	847.186	0.955221
		36	851.522	0.960109
		36.5	855.877	0.96502
		37	860.251	0.969951
		37.5	864.644	0.974905
		38	869.056	0.97988
		38.5	873.488	0.984877
		39	877.94	0.989896
		39.5	882.411	0.994937
		40	886.901	1

[truncated: 34 more sheets: Pungitius_pungitius, Acantho.polyacanthus, Acipenser.brevi, Barbatula.bar, Cheilodipterus.qui, Chromis.atripect, Cottus.gob, Dascyllus.aru, Dascyllus.mel, Fundulus. hetero, Gadus.mor, Gila. atraria, Limanda.limanda, Microstomus. k, Mylopharodon.cono, Parabramis.pekinensis, Perca. fluv, Pleuronectes.plat, Pomacentrus moluccesnsis, Pseudocrenilabrus …]
